# Supplementary material for: Hip width and metabolic energy expenditure of abductor muscles
Source: PLoS One. 2023 Apr 18;18(4):e0284450. doi: 10.1371/journal.pone.0284450 (PMC10112780; doi:10.1371/journal.pone.0284450)
Supplement: S1 Data — (XLS) [file pone.0284450.s001.xls]

## Sheet: reduced
subject	Gender	stature	Mass	pelvicwidth	trial	velcat	velC7	side	HipAbductorPmet	MaxHipCoronalPlaneMom	bitrochanteric breadth	hip2comR	hip2comL	leglength
SM2014001	M	1.66	67	0.175731	C2_04	C2	0.359099	0	2830.85	65.0461	0.354226	0.0866537	0.0859896	0.733
SM2014001	M	1.66	67	0.175731	C2_03	C2	0.394205	0	3245.17	58.2761	0.354226	0.0874859	0.0873296	0.733
SM2014051	M	1.91	88	0.191286	C2_02	C2	0.445386	1	2920.23	65.9221	0.388362	0.0976522	0.0887964	0.9175
SM2014051	M	1.91	88	0.191286	C2_04	C2	0.459212	1	2665.45	71.4398	0.388362	0.0966706	0.0897396	0.9175
SM2015027	M	1.72	65.5	0.181848	C2_04	C2	0.470916	0	2423.58	48.2944	0.332114	0.0932137	0.0895286	0.7895
SM2014051	M	1.91	88	0.191286	C2_01	C2	0.473483	1	3022.4	66.1351	0.388362	0.0983401	0.0881325	0.9175
SM2014051	M	1.91	88	0.191286	C2_03	C2	0.476274	1	3359.78	67.3859	0.388362	0.0972821	0.0891752	0.9175
SM2014040	W	1.55	56.5	0.158936	C2_05	C2	0.481682	0	2320.88	31.2742	0.357871	0.0826457	0.0751555	0.7245
SM2015007	W	1.66	60.2	0.176289	C2_01	C2	0.493971	0	3428.21	52.0364	0.365496	0.0824156	0.0934984	0.7535
SM2015003	M	1.77	87.2	0.214814	C2_01	C2	0.505804	0	4306.57	77.7428	0.410678	0.100283	0.114044	0.845
SM2014002	W	1.64	65.4	0.18024	C2_02	C2	0.517181	0	4300.67	54.1674	0.381586	0.0865919	0.0970328	0.772
SM2015021	W	1.69	58	0.1647	C2_04	C2	0.519935	0	2871.83	47.2809	0.374965	0.0743764	0.087975	0.7815
SM2015007	W	1.66	60.2	0.176289	C2_02	C2	0.522242	0	3315.88	49.1799	0.365496	0.081867	0.0957541	0.7535
SM2015003	M	1.77	87.2	0.214814	C2_02	C2	0.523127	1	4131.24	84.4676	0.410678	0.110414	0.104946	0.845
SM2014001	M	1.66	67	0.175731	C2_01	C2	0.525021	1	4228.89	60.3585	0.354226	0.0908	0.0843496	0.733
SM2014001	M	1.66	67	0.175731	C2_05	C2	0.526086	1	3656.88	60.9749	0.354226	0.0920248	0.0831283	0.733
SM2015007	W	1.66	60.2	0.176289	C2_03	C2	0.527433	0	3204.14	51.4381	0.365496	0.0830953	0.0943734	0.7535
SM2015003	M	1.77	87.2	0.214814	C2_04	C2	0.533029	0	4033.03	87.7028	0.410678	0.0992682	0.115598	0.845
SM2014050	W	1.64	61.9	0.157028	C2_04	C2	0.53334	0	2625.43	36.8291	0.389968	0.0777339	0.0746982	0.754
SM2014050	W	1.64	61.9	0.157028	C2_05	C2	0.539204	0	2759.38	42.9954	0.389968	0.0798325	0.0727444	0.754
SM2014002	W	1.64	65.4	0.18024	C2_03	C2	0.540279	0	3812.77	51.1414	0.381586	0.0889785	0.0985305	0.772
SM2014040	W	1.55	56.5	0.158936	C2_02	C2	0.540835	1	3292.03	41.1658	0.357871	0.0859566	0.0699476	0.7245
SM2014022	W	1.71	59.8	0.181908	C2_01	C2	0.541072	1	3770.13	55.9434	0.369941	0.0983854	0.0769087	0.8225
SM2015003	M	1.77	87.2	0.214814	C2_05	C2	0.545886	1	4419.29	80.7099	0.410678	0.105902	0.107421	0.845
SM2015003	M	1.77	87.2	0.214814	C2_03	C2	0.546508	1	4402.88	85.9109	0.410678	0.107899	0.107736	0.845
SM2014011	M	1.8	63.4	0.170654	C2_01	C2	0.546569	0	3822.34	53.6503	0.349155	0.0889912	0.0764706	0.8515
SM2014031	M	1.77	67.2	0.164867	C2_02	C2	0.548935	1	2931.69	45.0435	0.370817	0.0770716	0.0834905	0.812
SM2014050	W	1.64	61.9	0.157028	C2_01	C2	0.554112	0	2605.21	38.4921	0.389968	0.0766793	0.0756736	0.754
SM2014046	W	1.65	61.8	0.188025	C2_05	C2	0.554834	1	4436.63	68.7741	0.366103	0.0955052	0.0894658	0.8515
SM2015007	W	1.66	60.2	0.176289	C2_04	C2	0.555009	0	3357.57	51.1833	0.365496	0.0829468	0.0924332	0.7535
SM2014029	M	1.89	89.9	0.185874	C2_01	C2	0.555383	1	3224.31	86.3836	0.381297	0.104525	0.080802	0.881
SM2014013	W	1.7	61.3	0.157823	C2_01	C2	0.557631	0	3243.79	47.9527	0.373913	0.0819646	0.0747164	0.7865
SM2014046	W	1.65	61.8	0.188025	C2_03	C2	0.558766	1	4472.54	71.4427	0.366103	0.100317	0.0853314	0.8515
SM2014046	W	1.65	61.8	0.188025	C2_02	C2	0.560399	1	4834.76	73.9196	0.366103	0.0973066	0.08562	0.8515
SM2014002	W	1.64	65.4	0.18024	C2_01	C2	0.562655	0	4356.63	60.9963	0.381586	0.0855343	0.100526	0.772
SM2015043	M	1.78	74	0.178322	C2_01	C2	0.571235	0	5561.55	71.0803	0.345784	0.0897301	0.0838859	0.8365
SM2014011	M	1.8	63.4	0.170654	C2_03	C2	0.572155	1	3307.17	53.5882	0.349155	0.0827513	0.0826017	0.8515
SM2014024	M	1.92	87.5	0.181145	C2_05	C2	0.574551	0	3087.43	58.1139	0.388096	0.0877401	0.0933331	0.906
SM2015043	M	1.78	74	0.178322	C2_02	C2	0.57902	0	5177.36	69.7215	0.345784	0.0898256	0.0836955	0.8365
SM2014013	W	1.7	61.3	0.157823	C2_04	C2	0.580008	0	3119.98	49.7434	0.373913	0.0827953	0.0720571	0.7865
SM2014030	W	1.7	60.7	0.176782	C2_01	C2	0.581485	1	3516.88	48.8249	0.35918	0.0929652	0.0884289	0.804
SM2014033	W	1.6	63.5	0.179944	C2_01	C2	0.581759	1	3642.51	49.882	0.375164	0.0877565	0.0918018	0.71
SM2014011	M	1.8	63.4	0.170654	C2_04	C2	0.587567	0	3602.83	49.657	0.349155	0.0860519	0.0796011	0.8515
SM2014004	M	1.77	72.5	0.173324	C2_01	C2	0.588094	1	2988.51	54.4208	0.361452	0.0928597	0.0762502	0.8385
SM2014046	W	1.65	61.8	0.188025	C2_04	C2	0.588334	1	4879.44	73.8021	0.366103	0.0960216	0.0871317	0.8515
SM2014024	M	1.92	87.5	0.181145	C2_03	C2	0.589207	0	3187.95	64.8855	0.388096	0.093053	0.0926624	0.906
SM2014025	W	1.66	80.5	0.191818	C2_05	C2	0.589311	1	5941.8	76.4062	0.430669	0.103028	0.0849296	0.7845
SM2015041	M	1.88	74.8	0.194156	C2_04	C2	0.590915	0	3926.74	58.1992	0.378202	0.0899216	0.0987807	0.8665
SM2015013	W	1.69	73	0.162262	C2_05	C2	0.593362	1	3912.99	58.911	0.403739	0.0725682	0.088027	0.808
SM2014011	M	1.8	63.4	0.170654	C2_02	C2	0.593923	0	3882.79	48.8676	0.349155	0.0869498	0.0786947	0.8515
SM2015020	M	1.79	95	0.220395	C2_04	C2	0.594182	0	5023.99	92.8602	0.3927	0.101827	0.116607	0.8455
SM2015042	M	1.83	98	0.231146	C2_02	C2	0.594319	1	4383.94	102.367	0.412274	0.115002	0.113019	0.8645
SM2014015	W	1.58	67	0.186925	C2_03	C2	0.595998	1	5636.66	68.7945	0.374351	0.0905692	0.0921116	0.712
SM2014031	M	1.77	67.2	0.164867	C2_04	C2	0.59607	1	3492.82	52.8477	0.370817	0.0767905	0.0834206	0.812
SM2014013	W	1.7	61.3	0.157823	C2_02	C2	0.596682	0	2879.01	48.3004	0.373913	0.0823717	0.073378	0.7865
SM2014025	W	1.66	80.5	0.191818	C2_03	C2	0.598038	1	5456.1	77.9642	0.430669	0.100747	0.088063	0.7845
SM2015013	W	1.69	73	0.162262	C2_03	C2	0.598628	1	4355.21	62.8868	0.403739	0.0711828	0.0888422	0.808
SM2015020	M	1.79	95	0.220395	C2_03	C2	0.60211	0	4816.82	101.361	0.3927	0.101073	0.116091	0.8455
SM2014029	M	1.89	89.9	0.185874	C2_04	C2	0.603328	1	4208.55	86.9967	0.381297	0.10362	0.080418	0.881
SM2014013	W	1.7	61.3	0.157823	C2_05	C2	0.604506	0	3386.95	44.705	0.373913	0.0805514	0.0772755	0.7865
SM2014024	M	1.92	87.5	0.181145	C2_01	C2	0.605381	1	3838.82	67.9276	0.388096	0.0901524	0.0928291	0.906
SM2015020	M	1.79	95	0.220395	C2_01	C2	0.607158	0	4653.52	104.427	0.3927	0.0990245	0.118169	0.8455
SM2014015	W	1.58	67	0.186925	C2_01	C2	0.607339	1	4389.39	65.606	0.374351	0.0914399	0.091643	0.712
SM2015013	W	1.69	73	0.162262	C2_02	C2	0.607606	1	4372.01	66.022	0.403739	0.0716907	0.0884036	0.808
SM2014031	M	1.77	67.2	0.164867	C2_03	C2	0.607968	1	3331.13	47.7504	0.370817	0.078259	0.0822362	0.812
SM2014053	W	1.72	62.8	0.166057	C2_04	C2	0.608077	1	3819.15	54.7214	0.388596	0.083072	0.078146	0.8285
SM2014046	W	1.65	61.8	0.188025	C2_01	C2	0.608273	1	5300.25	71.5822	0.366103	0.093547	0.0907366	0.8515
SM2015013	W	1.69	73	0.162262	C2_04	C2	0.609817	1	4402.67	69.0091	0.403739	0.0712247	0.0890207	0.808
SM2014024	M	1.92	87.5	0.181145	C2_02	C2	0.612338	0	2935.16	58.9459	0.388096	0.0918227	0.092427	0.906
SM2014008	W	1.66	57.1	0.174512	C2_01	C2	0.612605	1	3704.73	56.0864	0.36986	0.0905908	0.080588	0.7975
SM2015015	W	1.73	68	0.182971	C2_02	C2	0.612685	1	4406.89	58.0054	0.409251	0.08942	0.089466	0.8225
SM2014034	M	1.84	89.6	0.189943	C2_04	C2	0.615054	0	3940.22	76.6158	0.374801	0.0942952	0.0940699	0.9005
SM2015043	M	1.78	74	0.178322	C2_03	C2	0.616167	0	5486.07	61.8184	0.345784	0.091005	0.0824873	0.8365
SM2014015	W	1.58	67	0.186925	C2_05	C2	0.616871	1	5189.91	66.9342	0.374351	0.0896012	0.0929776	0.712
SM2014016	W	1.69	76	0.193891	C2_02	C2	0.616904	1	5467.08	71.3439	0.413591	0.0957354	0.093264	0.842
SM2014024	M	1.92	87.5	0.181145	C2_04	C2	0.617386	0	3357.38	61.7524	0.388096	0.0876524	0.0943515	0.906
SM2014005	M	1.83	73.5	0.178905	C2_03	C2	0.617623	0	4642.79	65.2021	0.353323	0.0856048	0.0902374	0.878
SM2014052	M	1.82	79.5	0.179023	C2_01	C2	0.618194	0	3885.32	67.3348	0.379663	0.0854925	0.0894305	0.8645
SM2015013	W	1.69	73	0.162262	C2_01	C2	0.61826	1	4274.13	67.3762	0.403739	0.0729642	0.0872831	0.808
SM2014014	M	1.8	92	0.177859	C2_04	C2	0.620769	1	6230.37	83.3234	0.382096	0.0788432	0.0943082	0.8445
SM2014009	M	1.88	86	0.208287	C2_02	C2	0.620996	0	4870.97	82.9653	0.39596	0.104871	0.099722	0.8935
SM2015043	M	1.78	74	0.178322	C2_05	C2	0.621447	0	5036.12	62.1315	0.345784	0.0913691	0.0820234	0.8365
SM2014008	W	1.66	57.1	0.174512	C2_04	C2	0.623754	1	3779.69	52.7211	0.36986	0.088177	0.0827853	0.7975
SM2014049	M	1.74	72.2	0.184073	C2_05	C2	0.625361	1	3582.37	61.1127	0.365773	0.086654	0.0922939	0.838
SM2015042	M	1.83	98	0.231146	C2_03	C2	0.625736	1	4891.33	101.581	0.412274	0.115407	0.112288	0.8645
SM2014019	W	1.76	73.8	0.171282	C2_01	C2	0.625796	1	4295.18	62.1592	0.402731	0.0802925	0.0863154	0.8235
SM2014033	W	1.6	63.5	0.179944	C2_03	C2	0.626987	1	3555.03	49.561	0.375164	0.0869013	0.0921652	0.71
SM2015004	W	1.7	62	0.171391	C2_01	C2	0.628628	1	5543.15	54.2434	0.361934	0.0839354	0.0832054	0.8055
SM2014006	M	1.76	73	0.176793	C2_04	C2	0.628956	1	4500.46	57.9908	0.36362	0.0872604	0.0851913	0.8525
SM2014022	W	1.71	59.8	0.181908	C2_05	C2	0.629165	1	3717.09	52.5077	0.369941	0.0899395	0.084922	0.8225
SM2015032	M	1.72	50.8	0.1733	C2_04	C2	0.629327	1	3694.41	48.1967	0.339445	0.0795507	0.0889619	0.81
SM2015043	M	1.78	74	0.178322	C2_04	C2	0.63198	0	5303.95	70.5149	0.345784	0.0907226	0.0828618	0.8365
SM2014009	M	1.88	86	0.208287	C2_01	C2	0.631994	0	5382.66	85.8335	0.39596	0.100013	0.10567	0.8935
SM2014049	M	1.74	72.2	0.184073	C2_03	C2	0.632055	1	3980.34	61.3395	0.365773	0.0859067	0.092923	0.838
SM2014004	M	1.77	72.5	0.173324	C2_02	C2	0.634559	1	3486.29	55.3404	0.361452	0.092736	0.0763292	0.8385
SM2014022	W	1.71	59.8	0.181908	C2_04	C2	0.635193	1	4147.42	56.5123	0.369941	0.0947539	0.079894	0.8225
SM2015041	M	1.88	74.8	0.194156	C2_05	C2	0.637075	0	4007.72	67.4438	0.378202	0.0927881	0.0965141	0.8665
SM2014005	M	1.83	73.5	0.178905	C2_02	C2	0.637177	0	3741.47	60.0161	0.353323	0.0833532	0.0915168	0.878
SM2015042	M	1.83	98	0.231146	C2_01	C2	0.638305	1	5408.15	104.832	0.412274	0.115543	0.113116	0.8645
SM2014022	W	1.71	59.8	0.181908	C2_02	C2	0.638712	1	4320.88	56.2046	0.369941	0.0911509	0.0837655	0.8225
SM2014005	M	1.83	73.5	0.178905	C2_04	C2	0.639009	0	4557.59	65.7593	0.353323	0.0859859	0.0895286	0.878
SM2015015	W	1.73	68	0.182971	C2_01	C2	0.6395	1	5340.63	66.2372	0.409251	0.101907	0.0758966	0.8225
SM2014029	M	1.89	89.9	0.185874	C2_02	C2	0.642134	1	3423.18	79.2163	0.381297	0.100336	0.0774719	0.881
SM2014008	W	1.66	57.1	0.174512	C2_03	C2	0.642878	1	3719.46	56.5081	0.36986	0.0882095	0.0832183	0.7975
SM2015002	M	1.74	74	0.192227	C2_05	C2	0.644128	1	5211.88	67.18	0.376777	0.0942518	0.0940656	0.833
SM2015015	W	1.73	68	0.182971	C2_03	C2	0.644482	1	4730.74	79.6613	0.409251	0.0969696	0.0824872	0.8225
SM2014049	M	1.74	72.2	0.184073	C2_02	C2	0.646421	0	3867.5	62.7605	0.365773	0.0846766	0.0944601	0.838
SM2014016	W	1.69	76	0.193891	C2_01	C2	0.64655	1	5545.4	68.7982	0.413591	0.0940966	0.0954989	0.842
SM2014006	M	1.76	73	0.176793	C2_01	C2	0.646851	1	4012.97	60.7244	0.36362	0.0862483	0.0855506	0.8525
SM2014025	W	1.66	80.5	0.191818	C2_02	C2	0.647295	1	5532.72	78.1403	0.430669	0.104403	0.0854202	0.7845
SM2014004	M	1.77	72.5	0.173324	C2_03	C2	0.648231	1	3754.97	62.1097	0.361452	0.0950546	0.0738669	0.8385
SM2014034	M	1.84	89.6	0.189943	C2_05	C2	0.648475	0	3891.31	76.6449	0.374801	0.0945824	0.0933139	0.9005
SM2015002	M	1.74	74	0.192227	C2_04	C2	0.649695	1	5147.56	66.4589	0.376777	0.0975573	0.0907526	0.833
SM2014015	W	1.58	67	0.186925	C2_04	C2	0.649818	1	4908.81	64.4299	0.374351	0.0893314	0.0935747	0.712
SM2014009	M	1.88	86	0.208287	C2_03	C2	0.652255	0	5251.28	92.4008	0.39596	0.100688	0.103635	0.8935
SM2015037	M	1.76	66.1	0.195044	C2_02	C2	0.652527	1	3948.21	64.4685	0.37098	0.0979833	0.0950998	0.8435
SM2014049	M	1.74	72.2	0.184073	C2_01	C2	0.652569	1	3973.27	62.0689	0.365773	0.0878358	0.091155	0.838
SM2014030	W	1.7	60.7	0.176782	C2_02	C2	0.652973	1	3025.36	47.3124	0.35918	0.091221	0.0894381	0.804
SM2014022	W	1.71	59.8	0.181908	C2_03	C2	0.653234	1	4289.68	52.5465	0.369941	0.0937093	0.0808202	0.8225
SM2014014	M	1.8	92	0.177859	C2_02	C2	0.654235	1	6902.62	84.1527	0.382096	0.0822585	0.0909711	0.8445
SM2014008	W	1.66	57.1	0.174512	C2_05	C2	0.655812	1	3487.6	45.0943	0.36986	0.0859614	0.0848941	0.7975
SM2014025	W	1.66	80.5	0.191818	C2_01	C2	0.656381	1	5977.48	80.9124	0.430669	0.101633	0.087899	0.7845
SM2014015	W	1.58	67	0.186925	C2_02	C2	0.656383	1	5373.91	66.1832	0.374351	0.0895501	0.0937888	0.712
SM2014053	W	1.72	62.8	0.166057	C2_05	C2	0.656626	1	3224.53	51.5176	0.388596	0.0838374	0.0772993	0.8285
SM2015032	M	1.72	50.8	0.1733	C2_03	C2	0.657405	1	3783.7	44.6328	0.339445	0.0789518	0.089792	0.81
SM2015020	M	1.79	95	0.220395	C2_05	C2	0.659397	1	4661.91	93.0633	0.3927	0.113006	0.10345	0.8455
SM2015015	W	1.73	68	0.182971	C2_04	C2	0.659945	1	4982.73	66.3536	0.409251	0.0953866	0.0828967	0.8225
SM2014030	W	1.7	60.7	0.176782	C2_03	C2	0.660095	0	2842.13	51.0019	0.35918	0.0909039	0.0893749	0.804
SM2015042	M	1.83	98	0.231146	C2_04	C2	0.661278	1	4867.23	102.209	0.412274	0.116861	0.111862	0.8645
SM2014049	M	1.74	72.2	0.184073	C2_04	C2	0.661453	1	4142.48	64.0843	0.365773	0.0865149	0.0922823	0.838
SM2015032	M	1.72	50.8	0.1733	C2_02	C2	0.662254	1	3903.06	44.6038	0.339445	0.0784984	0.0900147	0.81
SM2014029	M	1.89	89.9	0.185874	C2_03	C2	0.662374	1	4223.11	83.6785	0.381297	0.104101	0.0814961	0.881
SM2014053	W	1.72	62.8	0.166057	C2_02	C2	0.66327	1	3562.57	54.3613	0.388596	0.0817959	0.0795947	0.8285
SM2014014	M	1.8	92	0.177859	C2_03	C2	0.665066	1	6382.95	73.7709	0.382096	0.0822606	0.0911944	0.8445
SM2015004	W	1.7	62	0.171391	C2_04	C2	0.665315	1	4965.05	53.1622	0.361934	0.0865387	0.0813258	0.8055
SM2015004	W	1.7	62	0.171391	C2_05	C2	0.665919	1	4390.11	52.3015	0.361934	0.0842208	0.083265	0.8055
SM2014029	M	1.89	89.9	0.185874	C2_05	C2	0.666143	1	4500.27	86.4238	0.381297	0.106482	0.077919	0.881
SM2015032	M	1.72	50.8	0.1733	C2_01	C2	0.672037	1	3843.22	47.4396	0.339445	0.0777151	0.0906372	0.81
SM2015002	M	1.74	74	0.192227	C2_03	C2	0.675195	1	5876.75	70.9304	0.376777	0.0965829	0.0916899	0.833
SM2015004	W	1.7	62	0.171391	C2_02	C2	0.676218	1	4826.71	54.4209	0.361934	0.085292	0.082317	0.8055
SM2014033	W	1.6	63.5	0.179944	C2_02	C2	0.677103	1	3831.22	56.0039	0.375164	0.0859889	0.0945492	0.71
SM2014005	M	1.83	73.5	0.178905	C2_05	C2	0.677777	1	4043.27	63.0527	0.353323	0.0844968	0.0900492	0.878
SM2015004	W	1.7	62	0.171391	C2_03	C2	0.679752	1	4903.35	52.9427	0.361934	0.0867145	0.0810682	0.8055
SM2014009	M	1.88	86	0.208287	C2_04	C2	0.680006	0	5409.56	89.2888	0.39596	0.10192	0.102307	0.8935
SM2014052	M	1.82	79.5	0.179023	C2_02	C2	0.681571	1	4366.02	75.0305	0.379663	0.0868139	0.0874167	0.8645
SM2014019	W	1.76	73.8	0.171282	C2_05	C2	0.681937	1	4905.76	67.763	0.402731	0.0781728	0.0884687	0.8235
SM2014053	W	1.72	62.8	0.166057	C2_03	C2	0.682665	1	3746.17	53.2865	0.388596	0.0833942	0.0776447	0.8285
SM2015041	M	1.88	74.8	0.194156	C2_02	C2	0.685076	1	4005.95	68.5433	0.378202	0.0974142	0.0908467	0.8665
SM2014019	W	1.76	73.8	0.171282	C2_02	C2	0.689447	1	4503.37	61.2877	0.402731	0.0866177	0.0799905	0.8235
SM2015035	M	1.77	81.5	0.192943	C2_02	C2	0.69883	0	5139.02	72.1372	0.370141	0.0923526	0.0952368	0.829
SM2015035	M	1.77	81.5	0.192943	C2_01	C2	0.701114	1	4692.66	72.3941	0.370141	0.0990881	0.0885935	0.829
SM2014019	W	1.76	73.8	0.171282	C2_03	C2	0.70833	1	4814.7	77.0598	0.402731	0.0765088	0.0895197	0.8235
SM2014025	W	1.66	80.5	0.191818	C2_04	C2	0.70927	1	5666.98	80.4932	0.430669	0.103554	0.0844195	0.7845
SM2015030	M	1.87	86	0.191607	C2_04	C2	0.710151	0	3818.06	73.4335	0.370187	0.0984237	0.0928723	0.917
SM2014005	M	1.83	73.5	0.178905	C2_01	C2	0.711823	1	3960.78	62.4954	0.353323	0.0833132	0.091781	0.878
SM2015035	M	1.77	81.5	0.192943	C2_04	C2	0.712745	0	5724.58	73.2652	0.370141	0.0916886	0.0953962	0.829
SM2015002	M	1.74	74	0.192227	C2_02	C2	0.71443	0	4988.89	71.1669	0.376777	0.094333	0.0951775	0.833
SM2014031	M	1.77	67.2	0.164867	C2_01	C2	0.715565	0	3248.04	54.9501	0.370817	0.0742239	0.0864488	0.812
SM2015035	M	1.77	81.5	0.192943	C2_03	C2	0.718905	0	5152.05	73.5253	0.370141	0.0957436	0.0916563	0.829
SM2015041	M	1.88	74.8	0.194156	C2_03	C2	0.725766	1	4498.15	66.9435	0.378202	0.0958264	0.0930984	0.8665
SM2014024	M	1.92	87.5	0.181145	C3_01	C3	0.726791	1	4285.2	66.2245	0.388096	0.0978511	0.0925132	0.906
SM2014006	M	1.76	73	0.176793	C2_02	C2	0.726952	1	4806.64	61.8987	0.36362	0.0874976	0.0842697	0.8525
SM2015032	M	1.72	50.8	0.1733	C4_03	C4	0.733961	1	4153.83	45.0628	0.339445	0.0812297	0.0871583	0.81
SM2014053	W	1.72	62.8	0.166057	C2_01	C2	0.734921	0	3320.34	55.0716	0.388596	0.0873844	0.073682	0.8285
SM2015030	M	1.87	86	0.191607	C2_02	C2	0.736129	1	4365.13	71.7448	0.370187	0.100786	0.0898227	0.917
SM2015041	M	1.88	74.8	0.194156	C3_03	C3	0.746004	1	4438.72	68.8421	0.378202	0.0982643	0.0911343	0.8665
SM2015043	M	1.78	74	0.178322	C4_04	C4	0.759024	0	5179.82	64.6003	0.345784	0.0903116	0.0832973	0.8365
SM2014034	M	1.84	89.6	0.189943	C2_01	C2	0.759334	0	4174.99	86.9579	0.374801	0.0927024	0.0952266	0.9005
SM2014004	M	1.77	72.5	0.173324	C2_04	C2	0.76182	0	3901.19	54.7672	0.361452	0.0909979	0.0779671	0.8385
SM2014006	M	1.76	73	0.176793	C2_03	C2	0.76437	1	5319.97	63.9624	0.36362	0.0849489	0.0866345	0.8525
SM2015027	M	1.72	65.5	0.181848	C3_02	C3	0.765335	1	5307.41	53.897	0.332114	0.0959404	0.0882433	0.7895
SM2015030	M	1.87	86	0.191607	C2_01	C2	0.765919	0	3540.77	73.3029	0.370187	0.09507	0.0965928	0.917
SM2014052	M	1.82	79.5	0.179023	C2_03	C2	0.770021	0	4294.58	69.0419	0.379663	0.0862646	0.0876743	0.8645
SM2015030	M	1.87	86	0.191607	C2_05	C2	0.771194	0	5003.23	70.7107	0.370187	0.095864	0.0952046	0.917
SM2014051	M	1.91	88	0.191286	C3_05	C3	0.777484	1	4356.25	66.969	0.388362	0.0957024	0.0901261	0.9175
SM2015043	M	1.78	74	0.178322	C4_03	C4	0.780185	0	6688.65	69.4988	0.345784	0.0908093	0.0824585	0.8365
SM2015032	M	1.72	50.8	0.1733	C3_03	C3	0.784594	1	4718.05	45.5235	0.339445	0.0780719	0.0902021	0.81
SM2014030	W	1.7	60.7	0.176782	C3_01	C3	0.78544	0	3440.14	51.2145	0.35918	0.0890457	0.089808	0.804
SM2015037	M	1.76	66.1	0.195044	C2_03	C2	0.788562	0	4448.74	61.7594	0.37098	0.0919138	0.101153	0.8435
SM2015027	M	1.72	65.5	0.181848	C3_03	C3	0.792988	1	5783.9	54.7914	0.332114	0.095408	0.0870007	0.7895
SM2014048	W	1.64	61.5	0.171123	C3_01	C3	0.794735	0	4383.06	47.4734	0.378847	0.0803776	0.0862597	0.813
SM2014024	M	1.92	87.5	0.181145	C3_04	C3	0.795244	0	4490.96	65.8792	0.388096	0.09206	0.091572	0.906
SM2015032	M	1.72	50.8	0.1733	C4_02	C4	0.802085	1	4438.46	48.5987	0.339445	0.0781181	0.0902447	0.81
SM2015043	M	1.78	74	0.178322	C4_01	C4	0.807925	0	5759.48	61.9638	0.345784	0.0884086	0.0853489	0.8365
SM2015032	M	1.72	50.8	0.1733	C3_04	C3	0.810293	1	4745.84	52.5206	0.339445	0.0754947	0.0930374	0.81
SM2014048	W	1.64	61.5	0.171123	C3_03	C3	0.810863	0	4116.71	48.1728	0.378847	0.0829053	0.0835642	0.813
SM2014024	M	1.92	87.5	0.181145	C3_05	C3	0.812407	1	4662.78	63.7048	0.388096	0.0913212	0.0938849	0.906
SM2015027	M	1.72	65.5	0.181848	C3_04	C3	0.817187	1	5106.21	47.2291	0.332114	0.0960069	0.0883057	0.7895
SM2014048	W	1.64	61.5	0.171123	C3_02	C3	0.81765	0	4787.52	56.0137	0.378847	0.0778474	0.088522	0.813
SM2014003	W	1.56	50	0.143714	C3_01	C3	0.820911	1	5030.93	35.1152	0.348986	0.0702231	0.069747	0.7205
SM2015032	M	1.72	50.8	0.1733	C3_02	C3	0.824011	1	4077.74	44.1516	0.339445	0.0749643	0.0931997	0.81
SM2014051	M	1.91	88	0.191286	C3_01	C3	0.827279	1	3794.83	64.3287	0.388362	0.0976855	0.0894937	0.9175
SM2015043	M	1.78	74	0.178322	C4_05	C4	0.831049	0	5956.8	66.6873	0.345784	0.0889014	0.0853569	0.8365
SM2014051	M	1.91	88	0.191286	C3_03	C3	0.833096	1	3926.04	62.7955	0.388362	0.0978916	0.0886345	0.9175
SM2014030	W	1.7	60.7	0.176782	C3_02	C3	0.83431	0	3251.19	44.8474	0.35918	0.0932972	0.0859859	0.804
SM2014024	M	1.92	87.5	0.181145	C3_03	C3	0.836151	0	4161.76	59.1554	0.388096	0.094152	0.0933358	0.906
SM2015027	M	1.72	65.5	0.181848	C3_05	C3	0.839647	1	5789.11	56.6255	0.332114	0.0961945	0.0877616	0.7895
SM2014015	W	1.58	67	0.186925	C3_01	C3	0.843731	1	5240.05	62.7229	0.374351	0.0897265	0.0936505	0.712
SM2015041	M	1.88	74.8	0.194156	C3_02	C3	0.846248	0	5403.5	70.7542	0.378202	0.0898147	0.0992262	0.8665
SM2015002	M	1.74	74	0.192227	C2_01	C2	0.847193	0	5046.17	66.6786	0.376777	0.0937658	0.0955587	0.833
SM2015026	W	1.71	51.5	0.160991	C3_02	C3	0.851572	0	3724.78	38.5632	0.350444	0.0820696	0.0754888	0.807
SM2014033	W	1.6	63.5	0.179944	C3_03	C3	0.851985	0	4607.13	50.7127	0.375164	0.0882663	0.0927725	0.71
SM2014003	W	1.56	50	0.143714	C3_03	C3	0.854002	1	4570.77	35.4703	0.348986	0.073183	0.0666781	0.7205
SM2014051	M	1.91	88	0.191286	C3_02	C3	0.854325	1	4508.71	72.291	0.388362	0.097216	0.0895219	0.9175
SM2015032	M	1.72	50.8	0.1733	C3_01	C3	0.85515	1	4780.99	50.768	0.339445	0.0777039	0.0906546	0.81
SM2015027	M	1.72	65.5	0.181848	C4_04	C4	0.857373	0	4877.75	54.4792	0.332114	0.0921279	0.0879396	0.7895
SM2014008	W	1.66	57.1	0.174512	C3_03	C3	0.859587	1	4762.63	53.145	0.36986	0.0889061	0.0811105	0.7975
SM2014029	M	1.89	89.9	0.185874	C3_03	C3	0.861152	1	5104.11	82.3331	0.381297	0.103736	0.0804641	0.881
SM2014003	W	1.56	50	0.143714	C3_02	C3	0.862512	1	5101.81	33.8847	0.348986	0.0712898	0.0685012	0.7205
SM2014033	W	1.6	63.5	0.179944	C3_01	C3	0.862592	1	4314.85	54.1796	0.375164	0.08446	0.0961587	0.71
SM2015030	M	1.87	86	0.191607	C2_03	C2	0.864499	0	4635.99	80.3903	0.370187	0.0949174	0.0967808	0.917
SM2014029	M	1.89	89.9	0.185874	C3_02	C3	0.864606	1	4625.98	79.9502	0.381297	0.1058	0.0795643	0.881
SM2014049	M	1.74	72.2	0.184073	C3_03	C3	0.866107	1	4753.46	61.0229	0.365773	0.0874789	0.0918747	0.838
SM2015030	M	1.87	86	0.191607	C4_01	C4	0.866459	0	4762.15	73.6238	0.370187	0.100443	0.0943253	0.917
SM2014008	W	1.66	57.1	0.174512	C3_01	C3	0.867257	1	4666.15	52.785	0.36986	0.0871787	0.0826294	0.7975
SM2014013	W	1.7	61.3	0.157823	C3_02	C3	0.868828	1	5071.94	45.6228	0.373913	0.0795809	0.0765627	0.7865
SM2015007	W	1.66	60.2	0.176289	C3_01	C3	0.869263	0	4563.7	55.3172	0.365496	0.0862561	0.0903376	0.7535
SM2015032	M	1.72	50.8	0.1733	C4_01	C4	0.871338	1	4893.6	47.2213	0.339445	0.077157	0.0916373	0.81
SM2015042	M	1.83	98	0.231146	C4_02	C4	0.873582	1	5937.09	101.996	0.412274	0.114524	0.113811	0.8645
SM2015043	M	1.78	74	0.178322	C4_02	C4	0.876432	0	5507.68	63.7997	0.345784	0.0900929	0.084027	0.8365
SM2014016	W	1.69	76	0.193891	C3_01	C3	0.878493	1	6514.73	75.5036	0.413591	0.0945234	0.094253	0.842
SM2014048	W	1.64	61.5	0.171123	C4_01	C4	0.878743	1	5314.18	54.5715	0.378847	0.0780624	0.0882695	0.813
SM2015003	M	1.77	87.2	0.214814	C3_02	C3	0.882682	1	6263.4	82.8362	0.410678	0.107589	0.105907	0.845
SM2015041	M	1.88	74.8	0.194156	C3_04	C3	0.883456	0	4770.95	71.1269	0.378202	0.0929239	0.0959335	0.8665
SM2015007	W	1.66	60.2	0.176289	C3_04	C3	0.885382	1	4800.69	48.506	0.365496	0.0867444	0.0895489	0.7535
SM2015030	M	1.87	86	0.191607	C4_02	C4	0.885628	1	4633.8	64.5375	0.370187	0.102355	0.0906259	0.917
SM2014024	M	1.92	87.5	0.181145	C3_02	C3	0.887619	1	4837.81	64.7355	0.388096	0.0938397	0.0916306	0.906
SM2014046	W	1.65	61.8	0.188025	C3_01	C3	0.887922	1	6200.58	72.989	0.366103	0.0956062	0.0878684	0.8515
SM2014040	W	1.55	56.5	0.158936	C3_02	C3	0.892615	1	5384.83	42.8173	0.357871	0.0855147	0.0697519	0.7245
SM2015041	M	1.88	74.8	0.194156	C2_01	C2	0.893282	0	4953.15	71.9084	0.378202	0.0914816	0.0972359	0.8665
SM2015026	W	1.71	51.5	0.160991	C3_01	C3	0.895484	1	3736.16	38.1905	0.350444	0.085908	0.0711966	0.807
SM2015017	W	1.67	60.5	0.172635	C3_04	C3	0.895773	1	5178.64	48.0859	0.386133	0.0857668	0.0827377	0.8055
SM2014008	W	1.66	57.1	0.174512	C3_05	C3	0.896757	1	5511.46	50.7016	0.36986	0.0837328	0.0865889	0.7975
SM2014030	W	1.7	60.7	0.176782	C3_03	C3	0.897322	0	3441.6	48.0298	0.35918	0.0888379	0.0890021	0.804
SM2015037	M	1.76	66.1	0.195044	C2_01	C2	0.897586	0	4487.07	65.4168	0.37098	0.0903339	0.101949	0.8435
SM2014050	W	1.64	61.9	0.157028	C3_01	C3	0.898127	1	4614.4	46.0291	0.389968	0.0797158	0.0735755	0.754
SM2014013	W	1.7	61.3	0.157823	C3_03	C3	0.901277	1	5412.07	46.6997	0.373913	0.0833498	0.0736733	0.7865
SM2014015	W	1.58	67	0.186925	C3_03	C3	0.903172	1	5948.81	64.3897	0.374351	0.0906857	0.0935641	0.712
SM2015027	M	1.72	65.5	0.181848	C3_01	C3	0.903696	1	6018.39	53.1632	0.332114	0.0976239	0.0865197	0.7895
SM2014013	W	1.7	61.3	0.157823	C3_04	C3	0.906464	1	5471.12	47.8267	0.373913	0.0794057	0.077568	0.7865
SM2015043	M	1.78	74	0.178322	C3_04	C3	0.907643	0	6449.29	67.5069	0.345784	0.090115	0.0846646	0.8365
SM2015021	W	1.69	58	0.1647	C3_03	C3	0.910256	1	3686.79	44.0863	0.374965	0.0749323	0.0884786	0.7815
SM2015042	M	1.83	98	0.231146	C4_01	C4	0.912348	1	6026.6	96.5726	0.412274	0.113841	0.114274	0.8645
SM2015007	W	1.66	60.2	0.176289	C3_05	C3	0.913363	0	4595.34	45.9081	0.365496	0.0837421	0.0922494	0.7535
SM2014050	W	1.64	61.9	0.157028	C3_03	C3	0.91439	0	4657.84	45.6541	0.389968	0.0778475	0.0746509	0.754
SM2014015	W	1.58	67	0.186925	C3_04	C3	0.918229	1	5794.57	65.8413	0.374351	0.0880577	0.0946018	0.712
SM2014049	M	1.74	72.2	0.184073	C3_04	C3	0.918662	1	5197.98	70.7034	0.365773	0.088824	0.090627	0.838
SM2015027	M	1.72	65.5	0.181848	C4_01	C4	0.920392	0	5302.82	63.6305	0.332114	0.0925807	0.089582	0.7895
SM2014051	M	1.91	88	0.191286	C3_04	C3	0.920749	1	4526.65	64.4684	0.388362	0.0962952	0.0899396	0.9175
SM2014049	M	1.74	72.2	0.184073	C3_02	C3	0.923104	1	5263.9	62.0468	0.365773	0.0912891	0.0885022	0.838
SM2014050	W	1.64	61.9	0.157028	C3_05	C3	0.9236	0	4624.15	43.664	0.389968	0.0787635	0.0739406	0.754
SM2014013	W	1.7	61.3	0.157823	C3_01	C3	0.924786	1	5479.59	47.4113	0.373913	0.0814425	0.0758528	0.7865
SM2014030	W	1.7	60.7	0.176782	C3_05	C3	0.926014	0	3713.25	50.0502	0.35918	0.0880838	0.0915885	0.804
SM2014050	W	1.64	61.9	0.157028	C3_04	C3	0.926311	0	4733.01	43.6878	0.389968	0.0782797	0.0740441	0.754
SM2014008	W	1.66	57.1	0.174512	C3_04	C3	0.927035	1	5079.21	53.6556	0.36986	0.0865412	0.0831467	0.7975
SM2014004	M	1.77	72.5	0.173324	C3_03	C3	0.927825	0	4633.93	51.5818	0.361452	0.0924486	0.0765479	0.8385
SM2014040	W	1.55	56.5	0.158936	C3_01	C3	0.929464	1	5408.7	43.655	0.357871	0.0827745	0.0723925	0.7245
SM2015017	W	1.67	60.5	0.172635	C3_01	C3	0.930996	1	4634.94	44.7739	0.386133	0.0830995	0.0853668	0.8055
SM2015030	M	1.87	86	0.191607	C4_03	C4	0.931533	1	5627.69	71.636	0.370187	0.102736	0.0909243	0.917
SM2015007	W	1.66	60.2	0.176289	C3_02	C3	0.934479	0	4579.2	47.3906	0.365496	0.0828614	0.0943273	0.7535
SM2014004	M	1.77	72.5	0.173324	C3_04	C3	0.936241	0	4861.83	50.5262	0.361452	0.0912915	0.0789525	0.8385
SM2014040	W	1.55	56.5	0.158936	C4_01	C4	0.937465	1	5415.27	44.8767	0.357871	0.0829408	0.0720658	0.7245
SM2014004	M	1.77	72.5	0.173324	C3_02	C3	0.937582	0	4716.87	53.7518	0.361452	0.0919733	0.0765693	0.8385
SM2014002	W	1.64	65.4	0.18024	C3_01	C3	0.938299	1	7234.23	63.714	0.381586	0.0955757	0.0851971	0.772
SM2015043	M	1.78	74	0.178322	C3_02	C3	0.938597	0	7306.32	74.6308	0.345784	0.092772	0.0817285	0.8365
SM2015027	M	1.72	65.5	0.181848	C4_03	C4	0.938939	0	4988.45	56.5274	0.332114	0.0921333	0.0902117	0.7895
SM2015007	W	1.66	60.2	0.176289	C3_03	C3	0.939348	0	4563.1	44.8559	0.365496	0.0860631	0.0930392	0.7535
SM2014029	M	1.89	89.9	0.185874	C3_01	C3	0.939352	1	5347.78	79.3844	0.381297	0.10149	0.0823951	0.881
SM2014031	M	1.77	67.2	0.164867	C3_04	C3	0.939608	0	4736.19	52.2633	0.370817	0.074417	0.0865934	0.812
SM2014048	W	1.64	61.5	0.171123	C4_05	C4	0.939615	1	5106.19	44.6079	0.378847	0.0795982	0.0862819	0.813
SM2014046	W	1.65	61.8	0.188025	C3_03	C3	0.939765	1	6333.43	75.6427	0.366103	0.0968888	0.0878833	0.8515
SM2015015	W	1.73	68	0.182971	C3_05	C3	0.941316	1	5697.14	67.5115	0.409251	0.0902877	0.0881642	0.8225
SM2014040	W	1.55	56.5	0.158936	C3_04	C3	0.941376	1	5227.25	43.7092	0.357871	0.0850573	0.0693425	0.7245
SM2014040	W	1.55	56.5	0.158936	C3_03	C3	0.943219	1	5522.6	43.5238	0.357871	0.0838824	0.0715545	0.7245
SM2015003	M	1.77	87.2	0.214814	C3_01	C3	0.944702	0	5119.01	79.3617	0.410678	0.10724	0.107479	0.845
SM2015030	M	1.87	86	0.191607	C4_04	C4	0.947071	0	5345.91	75.4564	0.370187	0.100778	0.0929672	0.917
SM2015030	M	1.87	86	0.191607	C3_02	C3	0.948249	0	4747.68	70.7356	0.370187	0.0974497	0.0971874	0.917
SM2014015	W	1.58	67	0.186925	C3_02	C3	0.948417	1	5570.56	62.3491	0.374351	0.0877477	0.0951408	0.712
SM2014008	W	1.66	57.1	0.174512	C3_02	C3	0.948466	1	4301.19	54.2617	0.36986	0.080837	0.0882904	0.7975
SM2014022	W	1.71	59.8	0.181908	C3_03	C3	0.950548	0	5153.72	55.108	0.369941	0.0947264	0.0802744	0.8225
SM2014025	W	1.66	80.5	0.191818	C3_04	C3	0.950974	1	8071.64	76.1785	0.430669	0.102469	0.0853139	0.7845
SM2014025	W	1.66	80.5	0.191818	C3_01	C3	0.952314	1	7882.12	77.9123	0.430669	0.101322	0.0866026	0.7845
SM2015043	M	1.78	74	0.178322	C3_03	C3	0.955916	0	6052.56	59.084	0.345784	0.0905508	0.086027	0.8365
SM2014049	M	1.74	72.2	0.184073	C3_01	C3	0.956355	1	4865.12	65.4927	0.365773	0.0886813	0.0906492	0.838
SM2014030	W	1.7	60.7	0.176782	C4_01	C4	0.958413	1	5088.94	53.6895	0.35918	0.0907301	0.08789	0.804
SM2015003	M	1.77	87.2	0.214814	C3_03	C3	0.960181	0	5167.63	76.9078	0.410678	0.105362	0.110229	0.845
SM2015017	W	1.67	60.5	0.172635	C3_02	C3	0.96162	1	5464.09	48.1613	0.386133	0.0866977	0.0817827	0.8055
SM2014040	W	1.55	56.5	0.158936	C4_02	C4	0.962819	1	6024.6	44.1087	0.357871	0.0847967	0.0702848	0.7245
SM2014004	M	1.77	72.5	0.173324	C3_01	C3	0.963655	0	5246.73	51.9618	0.361452	0.0920015	0.0764614	0.8385
SM2015003	M	1.77	87.2	0.214814	C3_04	C3	0.964175	0	5017.3	77.5061	0.410678	0.104153	0.109105	0.845
SM2014030	W	1.7	60.7	0.176782	C4_02	C4	0.966163	1	4899.53	52.1298	0.35918	0.0903596	0.0892553	0.804
SM2015015	W	1.73	68	0.182971	C3_03	C3	0.966231	1	6692.84	63.5886	0.409251	0.0982185	0.0795344	0.8225
SM2014025	W	1.66	80.5	0.191818	C3_03	C3	0.967808	1	8033.8	71.7938	0.430669	0.102639	0.087652	0.7845
SM2014009	M	1.88	86	0.208287	C3_03	C3	0.967874	1	6459	90.3862	0.39596	0.103546	0.103318	0.8935
SM2014029	M	1.89	89.9	0.185874	C4_02	C4	0.968618	0	6533.57	79.5135	0.381297	0.0979827	0.0873846	0.881
SM2015017	W	1.67	60.5	0.172635	C3_05	C3	0.969116	1	5359.5	43.991	0.386133	0.0844482	0.084077	0.8055
SM2014029	M	1.89	89.9	0.185874	C3_05	C3	0.971958	1	5083.23	79.2976	0.381297	0.102983	0.0816365	0.881
SM2015015	W	1.73	68	0.182971	C3_01	C3	0.972013	1	6121.02	67.3961	0.409251	0.0904284	0.087625	0.8225
SM2014030	W	1.7	60.7	0.176782	C4_04	C4	0.973778	1	5031.51	50.1447	0.35918	0.0895669	0.0886112	0.804
SM2015027	M	1.72	65.5	0.181848	C4_02	C4	0.973991	0	4979.43	53.8546	0.332114	0.0920239	0.0906431	0.7895
SM2014014	M	1.8	92	0.177859	C3_01	C3	0.976064	0	7974.61	76.7619	0.382096	0.0829441	0.0894695	0.8445
SM2015015	W	1.73	68	0.182971	C3_02	C3	0.977445	1	6535.37	70.5217	0.409251	0.0995317	0.079269	0.8225
SM2014046	W	1.65	61.8	0.188025	C3_04	C3	0.978232	0	8279.87	84.2742	0.366103	0.091252	0.0924046	0.8515
SM2014015	W	1.58	67	0.186925	C4_05	C4	0.978325	0	5129.53	73.8595	0.374351	0.0887878	0.0959486	0.712
SM2014030	W	1.7	60.7	0.176782	C3_04	C3	0.978549	1	4857.93	50.8435	0.35918	0.0901999	0.0894593	0.804
SM2014009	M	1.88	86	0.208287	C4_01	C4	0.97909	1	6671.53	86.9941	0.39596	0.108343	0.0965384	0.8935
SM2014031	M	1.77	67.2	0.164867	C3_03	C3	0.979676	0	4920.81	51.4107	0.370817	0.0718172	0.0893955	0.812
SM2014051	M	1.91	88	0.191286	C4_01	C4	0.979746	1	5062.04	68.996	0.388362	0.0971065	0.0891555	0.9175
SM2015043	M	1.78	74	0.178322	C3_01	C3	0.980591	0	5371.11	58.7593	0.345784	0.089829	0.085952	0.8365
SM2014009	M	1.88	86	0.208287	C3_04	C3	0.982775	1	6388.97	87.234	0.39596	0.107293	0.0971834	0.8935
SM2014025	W	1.66	80.5	0.191818	C3_02	C3	0.986032	1	7265.02	76.6069	0.430669	0.102817	0.0858116	0.7845
SM2014029	M	1.89	89.9	0.185874	C4_04	C4	0.986189	0	6097.42	78.8452	0.381297	0.0964065	0.0885161	0.881
SM2014040	W	1.55	56.5	0.158936	C3_05	C3	0.989904	1	5670.98	42.6111	0.357871	0.0852227	0.0701247	0.7245
SM2015021	W	1.69	58	0.1647	C3_02	C3	0.991161	1	3493.24	40.6363	0.374965	0.0748384	0.091156	0.7815
SM2014009	M	1.88	86	0.208287	C3_02	C3	0.992232	1	5660.91	83.03	0.39596	0.104131	0.103309	0.8935
SM2014048	W	1.64	61.5	0.171123	C4_02	C4	0.993272	1	5744.59	55.2095	0.378847	0.0798443	0.0865277	0.813
SM2015030	M	1.87	86	0.191607	C4_05	C4	0.994651	0	5454.92	64.2267	0.370187	0.0990625	0.0938037	0.917
SM2014014	M	1.8	92	0.177859	C3_04	C3	0.994668	0	7286.47	74.0901	0.382096	0.0834882	0.0893485	0.8445
SM2014016	W	1.69	76	0.193891	C3_03	C3	0.997418	1	8161.75	79.4637	0.413591	0.0951993	0.0936093	0.842
SM2014002	W	1.64	65.4	0.18024	C3_02	C3	0.998061	1	7196.52	61.1256	0.381586	0.0932612	0.0883743	0.772
SM2015007	W	1.66	60.2	0.176289	C4_01	C4	0.999863	1	4846.66	49.216	0.365496	0.0873824	0.0885707	0.7535
SM2015021	W	1.69	58	0.1647	C3_01	C3	1.00098	1	4089.87	37.8784	0.374965	0.0801989	0.0842719	0.7815
SM2014016	W	1.69	76	0.193891	C3_02	C3	1.00253	1	7286.09	74.2073	0.413591	0.0951284	0.09382	0.842
SM2014049	M	1.74	72.2	0.184073	C4_05	C4	1.00303	0	5320.08	62.9759	0.365773	0.0866747	0.0932802	0.838
SM2015041	M	1.88	74.8	0.194156	C3_01	C3	1.00336	0	5651.25	73.6956	0.378202	0.0963693	0.0918957	0.8665
SM2015026	W	1.71	51.5	0.160991	C3_03	C3	1.00368	1	4415.93	40.4297	0.350444	0.08315	0.0736936	0.807
SM2014049	M	1.74	72.2	0.184073	C4_02	C4	1.00481	0	5691.74	67.9142	0.365773	0.0864288	0.0933132	0.838
SM2015021	W	1.69	58	0.1647	C3_04	C3	1.00526	1	4056.05	43.6818	0.374965	0.0767723	0.0873411	0.7815
SM2014048	W	1.64	61.5	0.171123	C4_03	C4	1.00637	1	5532.99	45.4359	0.378847	0.0825297	0.0837435	0.813
SM2014050	W	1.64	61.9	0.157028	C3_02	C3	1.00665	0	5207.16	44.1558	0.389968	0.0770951	0.0754727	0.754
SM2014006	M	1.76	73	0.176793	C3_02	C3	1.00695	1	6789.92	58.9161	0.36362	0.0837433	0.087464	0.8525
SM2014030	W	1.7	60.7	0.176782	C4_03	C4	1.00738	1	4992.39	49.8774	0.35918	0.087779	0.0893721	0.804
SM2014029	M	1.89	89.9	0.185874	C3_04	C3	1.00792	1	5542.6	80.9085	0.381297	0.103342	0.0822568	0.881
SM2014022	W	1.71	59.8	0.181908	C3_01	C3	1.0084	1	4960.38	55.8759	0.369941	0.0922899	0.0821634	0.8225
SM2014022	W	1.71	59.8	0.181908	C3_04	C3	1.00854	0	5694.48	53.5376	0.369941	0.0931669	0.0821066	0.8225
SM2014030	W	1.7	60.7	0.176782	C4_05	C4	1.00877	1	4955.84	48.4157	0.35918	0.0914295	0.0877677	0.804
SM2015015	W	1.73	68	0.182971	C3_04	C3	1.00893	1	6385.07	65.6156	0.409251	0.0906073	0.0877378	0.8225
SM2014049	M	1.74	72.2	0.184073	C4_01	C4	1.01202	1	5911.7	70.9487	0.365773	0.0901917	0.0887127	0.838
SM2014001	M	1.66	67	0.175731	C3_01	C3	1.01254	0	4678.06	53.4947	0.354226	0.0848906	0.0932085	0.733
SM2014001	M	1.66	67	0.175731	C3_03	C3	1.01345	1	5431.27	57.4943	0.354226	0.0904093	0.0857157	0.733
SM2015042	M	1.83	98	0.231146	C3_01	C3	1.01371	0	6028.12	87.6492	0.412274	0.109507	0.120171	0.8645
SM2015042	M	1.83	98	0.231146	C4_04	C4	1.01525	1	6726.36	97.9471	0.412274	0.11627	0.112775	0.8645
SM2014009	M	1.88	86	0.208287	C3_01	C3	1.01666	1	6644.94	88.4947	0.39596	0.103694	0.102905	0.8935
SM2014040	W	1.55	56.5	0.158936	C4_03	C4	1.0177	1	5763.38	41.9432	0.357871	0.084226	0.0708168	0.7245
SM2014015	W	1.58	67	0.186925	C4_04	C4	1.01808	0	4911.89	63.4507	0.374351	0.0926104	0.0904213	0.712
SM2014049	M	1.74	72.2	0.184073	C4_03	C4	1.01903	0	5682.3	65.9585	0.365773	0.0880274	0.0905939	0.838
SM2014049	M	1.74	72.2	0.184073	C4_04	C4	1.01982	0	5972.39	70.7429	0.365773	0.0852715	0.0944102	0.838
SM2014051	M	1.91	88	0.191286	C4_02	C4	1.02006	1	4734.98	69.7967	0.388362	0.0997781	0.08674	0.9175
SM2014002	W	1.64	65.4	0.18024	C3_03	C3	1.02056	1	7009.14	56.524	0.381586	0.0922815	0.0911191	0.772
SM2014031	M	1.77	67.2	0.164867	C3_01	C3	1.02382	0	4680.53	50.8667	0.370817	0.0727392	0.0881688	0.812
SM2014048	W	1.64	61.5	0.171123	C4_04	C4	1.02619	1	5369.57	52.7855	0.378847	0.0783199	0.0881854	0.813
SM2015017	W	1.67	60.5	0.172635	C3_03	C3	1.02697	1	5648.54	44.7462	0.386133	0.0836628	0.0848213	0.8055
SM2014001	M	1.66	67	0.175731	C3_02	C3	1.03152	1	5194.37	63.9201	0.354226	0.0885876	0.0875047	0.733
SM2015026	W	1.71	51.5	0.160991	C3_04	C3	1.03222	1	4557.12	41.853	0.350444	0.0809666	0.0763061	0.807
SM2014051	M	1.91	88	0.191286	C4_05	C4	1.03267	1	4222.1	67.4512	0.388362	0.0979638	0.0892013	0.9175
SM2014014	M	1.8	92	0.177859	C3_03	C3	1.03782	0	7921.86	80.5764	0.382096	0.0841732	0.0890591	0.8445
SM2015030	M	1.87	86	0.191607	C3_03	C3	1.03993	0	5553.86	76.7061	0.370187	0.0951667	0.0990877	0.917
SM2014011	M	1.8	63.4	0.170654	C3_04	C3	1.04037	1	5493.96	50.1331	0.349155	0.0843228	0.0811268	0.8515
SM2015004	W	1.7	62	0.171391	C3_02	C3	1.04208	0	7094.57	60.7591	0.361934	0.0837207	0.0834649	0.8055
SM2014005	M	1.83	73.5	0.178905	C3_02	C3	1.04295	1	4610.22	53.1834	0.353323	0.0888313	0.0877143	0.878
SM2014025	W	1.66	80.5	0.191818	C3_05	C3	1.04379	0	9546.81	82.4714	0.430669	0.100314	0.0873634	0.7845
SM2014015	W	1.58	67	0.186925	C4_02	C4	1.04414	0	4510.91	61.4428	0.374351	0.0898938	0.0923332	0.712
SM2014022	W	1.71	59.8	0.181908	C3_02	C3	1.04542	0	5110.48	50.4038	0.369941	0.0938767	0.0820656	0.8225
SM2014022	W	1.71	59.8	0.181908	C4_01	C4	1.04684	0	5177.77	51.8587	0.369941	0.096578	0.0787479	0.8225
SM2014014	M	1.8	92	0.177859	C3_05	C3	1.04752	0	8287.02	83.7897	0.382096	0.0809439	0.0921849	0.8445
SM2015035	M	1.77	81.5	0.192943	C3_02	C3	1.048	1	7100.87	78.3138	0.370141	0.0983435	0.0893626	0.829
SM2014009	M	1.88	86	0.208287	C4_02	C4	1.04809	1	7009.59	86.5184	0.39596	0.105915	0.0982677	0.8935
SM2014040	W	1.55	56.5	0.158936	C4_04	C4	1.05054	1	6034.51	43.275	0.357871	0.083428	0.0726458	0.7245
SM2014015	W	1.58	67	0.186925	C4_03	C4	1.05149	0	4741.05	70.4819	0.374351	0.0891307	0.0934146	0.712
SM2015042	M	1.83	98	0.231146	C3_02	C3	1.05391	0	5983.54	99.4622	0.412274	0.110356	0.120249	0.8645
SM2014051	M	1.91	88	0.191286	C4_04	C4	1.05426	1	4633.35	68.2972	0.388362	0.0971642	0.0893156	0.9175
SM2014051	M	1.91	88	0.191286	C4_03	C4	1.05449	1	4853.39	70.5077	0.388362	0.0975878	0.0887323	0.9175
SM2014009	M	1.88	86	0.208287	C4_04	C4	1.05505	1	6781.66	90.1331	0.39596	0.106713	0.0996854	0.8935
SM2015013	W	1.69	73	0.162262	C3_03	C3	1.05646	0	6098.46	69.2915	0.403739	0.0718694	0.0889614	0.808
SM2014029	M	1.89	89.9	0.185874	C4_05	C4	1.05663	0	6589.34	77.6426	0.381297	0.100187	0.0859628	0.881
SM2015002	M	1.74	74	0.192227	C3_01	C3	1.05794	1	6889.62	71.2149	0.376777	0.095899	0.0927939	0.833
SM2014014	M	1.8	92	0.177859	C4_01	C4	1.05912	0	8867.5	80.3164	0.382096	0.0832786	0.0894528	0.8445
SM2015004	W	1.7	62	0.171391	C3_01	C3	1.05937	0	6905.38	56.0098	0.361934	0.0838929	0.0839413	0.8055
SM2015042	M	1.83	98	0.231146	C3_04	C3	1.06098	0	6539.14	101.315	0.412274	0.110921	0.118476	0.8645
SM2014005	M	1.83	73.5	0.178905	C3_04	C3	1.0615	0	5698.62	65.7429	0.353323	0.0837596	0.0935663	0.878
SM2014005	M	1.83	73.5	0.178905	C3_03	C3	1.06176	1	4748.92	58.6426	0.353323	0.0921498	0.084808	0.878
SM2014005	M	1.83	73.5	0.178905	C3_05	C3	1.06303	1	4893.79	60.6918	0.353323	0.0870369	0.0894166	0.878
SM2014006	M	1.76	73	0.176793	C3_03	C3	1.06548	1	6969.37	63.8538	0.36362	0.08567	0.0856004	0.8525
SM2015004	W	1.7	62	0.171391	C3_03	C3	1.06553	0	6608.79	62.358	0.361934	0.0840958	0.0835638	0.8055
SM2015042	M	1.83	98	0.231146	C3_03	C3	1.06605	0	6624.34	92.307	0.412274	0.109708	0.118204	0.8645
SM2014011	M	1.8	63.4	0.170654	C3_01	C3	1.06855	1	5745.84	57.5726	0.349155	0.0825234	0.0830272	0.8515
SM2014011	M	1.8	63.4	0.170654	C3_02	C3	1.06913	1	5851.27	47.3181	0.349155	0.0846148	0.0807077	0.8515
SM2014022	W	1.71	59.8	0.181908	C4_03	C4	1.06933	0	5365.19	52.2716	0.369941	0.0934805	0.0827256	0.8225
SM2014004	M	1.77	72.5	0.173324	C4_03	C4	1.07339	0	5336.84	50.2504	0.361452	0.0919751	0.0775262	0.8385
SM2014005	M	1.83	73.5	0.178905	C3_01	C3	1.07669	1	4770.08	55.9686	0.353323	0.0888148	0.0896699	0.878
SM2014053	W	1.72	62.8	0.166057	C4_04	C4	1.07788	0	4477.26	51.0394	0.388596	0.0865384	0.0743744	0.8285
SM2015030	M	1.87	86	0.191607	C3_01	C3	1.07825	0	6092.21	67.4703	0.370187	0.0985644	0.0951466	0.917
SM2014006	M	1.76	73	0.176793	C3_04	C3	1.07889	1	7225.95	62.9456	0.36362	0.0858589	0.0855532	0.8525
SM2015004	W	1.7	62	0.171391	C3_05	C3	1.07945	0	6140.23	62.9847	0.361934	0.0842196	0.0835563	0.8055
SM2015042	M	1.83	98	0.231146	C3_05	C3	1.08019	0	6095.21	107.609	0.412274	0.110033	0.118878	0.8645
SM2015035	M	1.77	81.5	0.192943	C4_05	C4	1.08088	0	6554.57	71.5359	0.370141	0.0961901	0.0927119	0.829
SM2015037	M	1.76	66.1	0.195044	C3_03	C3	1.0823	0	5618.42	59.1175	0.37098	0.0914921	0.101756	0.8435
SM2014014	M	1.8	92	0.177859	C3_02	C3	1.08385	0	8964.61	90.2668	0.382096	0.0827243	0.0899223	0.8445
SM2014052	M	1.82	79.5	0.179023	C3_01	C3	1.08432	0	5667.07	70.1579	0.379663	0.0828166	0.0925669	0.8645
SM2015021	W	1.69	58	0.1647	C4_01	C4	1.08449	0	5588.11	53.9489	0.374965	0.0732257	0.0891851	0.7815
SM2014053	W	1.72	62.8	0.166057	C3_05	C3	1.08506	0	5153.47	53.9944	0.388596	0.0878944	0.0731279	0.8285
SM2014011	M	1.8	63.4	0.170654	C3_03	C3	1.08711	1	6150.57	56.6312	0.349155	0.0807645	0.0848876	0.8515
SM2015013	W	1.69	73	0.162262	C3_05	C3	1.09064	0	6387.99	61.0307	0.403739	0.0729513	0.0856966	0.808
SM2014014	M	1.8	92	0.177859	C4_04	C4	1.0914	0	9105.85	77.8257	0.382096	0.0842319	0.0885277	0.8445
SM2014019	W	1.76	73.8	0.171282	C3_04	C3	1.09171	1	7122.45	57.527	0.402731	0.0804299	0.0857119	0.8235
SM2014034	M	1.84	89.6	0.189943	C3_01	C3	1.09187	0	4741.83	82.9133	0.374801	0.0937991	0.0980376	0.9005
SM2014009	M	1.88	86	0.208287	C4_03	C4	1.09635	1	7084.48	85.4297	0.39596	0.10392	0.101676	0.8935
SM2014050	W	1.64	61.9	0.157028	C4_03	C4	1.09686	0	5939.57	52.8634	0.389968	0.0792585	0.0736675	0.754
SM2014015	W	1.58	67	0.186925	C4_01	C4	1.09726	0	5333.06	74.3111	0.374351	0.0893888	0.0931172	0.712
SM2014003	W	1.56	50	0.143714	C4_03	C4	1.0985	0	6143	38.3461	0.348986	0.0773564	0.0615766	0.7205
SM2014014	M	1.8	92	0.177859	C4_05	C4	1.09983	0	8654.26	90.6606	0.382096	0.0812604	0.091305	0.8445
SM2014004	M	1.77	72.5	0.173324	C4_01	C4	1.10052	0	5481.97	53.8236	0.361452	0.0915692	0.0775448	0.8385
SM2014009	M	1.88	86	0.208287	C4_05	C4	1.10058	1	7426.81	85.2326	0.39596	0.106029	0.10002	0.8935
SM2015037	M	1.76	66.1	0.195044	C4_03	C4	1.10108	0	5593.47	63.9538	0.37098	0.0942478	0.100156	0.8435
SM2015037	M	1.76	66.1	0.195044	C3_02	C3	1.10182	0	5650.21	66.3187	0.37098	0.0941275	0.0992383	0.8435
SM2014052	M	1.82	79.5	0.179023	C3_02	C3	1.10234	0	6371.38	78.468	0.379663	0.0842478	0.090287	0.8645
SM2014016	W	1.69	76	0.193891	C4_04	C4	1.10278	0	6499.27	72.2934	0.413591	0.0931563	0.0949535	0.842
SM2014005	M	1.83	73.5	0.178905	C4_04	C4	1.10384	0	5620.24	58.2142	0.353323	0.0885049	0.0894025	0.878
SM2015020	M	1.79	95	0.220395	C3_01	C3	1.10399	1	6635.05	100.551	0.3927	0.110792	0.105983	0.8455
SM2015013	W	1.69	73	0.162262	C3_01	C3	1.10611	0	7409.05	81.7279	0.403739	0.0715861	0.087393	0.808
SM2014033	W	1.6	63.5	0.179944	C4_03	C4	1.10651	1	5123.44	45.7564	0.375164	0.086567	0.0902118	0.71
SM2014014	M	1.8	92	0.177859	C4_02	C4	1.1073	0	9303.72	80.658	0.382096	0.0845515	0.0880206	0.8445
SM2015013	W	1.69	73	0.162262	C3_04	C3	1.10841	0	7069.62	60.4257	0.403739	0.0717706	0.0870179	0.808
SM2015035	M	1.77	81.5	0.192943	C3_04	C3	1.10912	0	6969.03	74.012	0.370141	0.0956384	0.0924277	0.829
SM2015004	W	1.7	62	0.171391	C3_04	C3	1.10964	0	6973.98	57.2413	0.361934	0.0847365	0.0828676	0.8055
SM2015003	M	1.77	87.2	0.214814	C4_01	C4	1.10996	0	5896.68	88.2707	0.410678	0.103575	0.111393	0.845
SM2015035	M	1.77	81.5	0.192943	C4_03	C4	1.11006	0	6937.28	65.8703	0.370141	0.0935488	0.0945136	0.829
SM2014033	W	1.6	63.5	0.179944	C4_02	C4	1.11061	0	6374.27	53.7377	0.375164	0.0896162	0.0898906	0.71
SM2014033	W	1.6	63.5	0.179944	C4_01	C4	1.11145	0	5695.97	49.2115	0.375164	0.0900716	0.0906998	0.71
SM2015007	W	1.66	60.2	0.176289	C4_03	C4	1.11204	1	5795.33	56.5506	0.365496	0.0827713	0.0909848	0.7535
SM2015007	W	1.66	60.2	0.176289	C4_02	C4	1.11549	1	6045.56	48.9433	0.365496	0.0867415	0.0884494	0.7535
SM2014005	M	1.83	73.5	0.178905	C4_02	C4	1.11567	1	5952.07	61.6847	0.353323	0.0900498	0.085599	0.878
SM2015037	M	1.76	66.1	0.195044	C4_04	C4	1.11678	0	5703.3	68.0461	0.37098	0.0928254	0.100106	0.8435
SM2015035	M	1.77	81.5	0.192943	C3_03	C3	1.11736	1	7785.95	89.483	0.370141	0.0964022	0.0913088	0.829
SM2015035	M	1.77	81.5	0.192943	C3_05	C3	1.11755	0	7647.09	77.9323	0.370141	0.0907198	0.0975611	0.829
SM2015037	M	1.76	66.1	0.195044	C3_04	C3	1.11903	0	6213.62	70.6572	0.37098	0.0935709	0.099474	0.8435
SM2015037	M	1.76	66.1	0.195044	C4_01	C4	1.11931	0	5963.29	68.1001	0.37098	0.092285	0.100968	0.8435
SM2015002	M	1.74	74	0.192227	C3_02	C3	1.11933	1	6744.01	73.1298	0.376777	0.0940607	0.0951748	0.833
SM2014005	M	1.83	73.5	0.178905	C4_01	C4	1.1198	1	5168.75	59.6406	0.353323	0.0882255	0.088184	0.878
SM2014002	W	1.64	65.4	0.18024	C4_04	C4	1.1217	1	7542.13	59.282	0.381586	0.087488	0.0941215	0.772
SM2015007	W	1.66	60.2	0.176289	C4_04	C4	1.12339	1	5832.41	45.9597	0.365496	0.0847714	0.0891967	0.7535
SM2015021	W	1.69	58	0.1647	C4_03	C4	1.12549	0	5757.67	55.0636	0.374965	0.0756649	0.0870007	0.7815
SM2014002	W	1.64	65.4	0.18024	C4_02	C4	1.12918	1	8203.15	60.8236	0.381586	0.0889788	0.0927999	0.772
SM2014005	M	1.83	73.5	0.178905	C4_03	C4	1.13078	1	4972.99	56.4639	0.353323	0.0924603	0.0850521	0.878
SM2015021	W	1.69	58	0.1647	C4_04	C4	1.13224	0	5953.06	51.2318	0.374965	0.0746468	0.0876284	0.7815
SM2014019	W	1.76	73.8	0.171282	C3_01	C3	1.13279	0	7455.66	66.2291	0.402731	0.0866295	0.0791478	0.8235
SM2014050	W	1.64	61.9	0.157028	C4_02	C4	1.13319	1	5364.98	47.0347	0.389968	0.0803076	0.0728336	0.754
SM2015026	W	1.71	51.5	0.160991	C4_03	C4	1.13669	0	4261.82	41.0305	0.350444	0.0837129	0.0735482	0.807
SM2014029	M	1.89	89.9	0.185874	C4_01	C4	1.1369	0	7152.92	75.8648	0.381297	0.0986824	0.0846784	0.881
SM2015017	W	1.67	60.5	0.172635	C4_04	C4	1.13806	0	6962.11	55.429	0.386133	0.0876897	0.0808329	0.8055
SM2014034	M	1.84	89.6	0.189943	C3_02	C3	1.13907	0	4689.95	77.4963	0.374801	0.0935845	0.0964099	0.9005
SM2014029	M	1.89	89.9	0.185874	C4_03	C4	1.13971	0	7322.09	73.9932	0.381297	0.0970061	0.0901141	0.881
SM2014053	W	1.72	62.8	0.166057	C4_01	C4	1.14	0	5231.77	54.5722	0.388596	0.088773	0.0719867	0.8285
SM2015002	M	1.74	74	0.192227	C3_04	C3	1.14361	0	6253.1	68.7193	0.376777	0.0923285	0.0971525	0.833
SM2015003	M	1.77	87.2	0.214814	C4_02	C4	1.1441	1	8355.97	91.3314	0.410678	0.108283	0.10457	0.845
SM2014050	W	1.64	61.9	0.157028	C4_01	C4	1.14585	1	5681.61	45.5635	0.389968	0.0778249	0.0750009	0.754
SM2015035	M	1.77	81.5	0.192943	C3_01	C3	1.14657	0	7298.76	76.7164	0.370141	0.0934826	0.0947867	0.829
SM2014014	M	1.8	92	0.177859	C4_03	C4	1.14658	0	8752.1	79.4324	0.382096	0.0838081	0.0894348	0.8445
SM2014005	M	1.83	73.5	0.178905	C4_05	C4	1.14738	0	6133.85	67.1709	0.353323	0.0865681	0.0890943	0.878
SM2014002	W	1.64	65.4	0.18024	C4_01	C4	1.14877	1	7798.26	58.1794	0.381586	0.0876038	0.0899044	0.772
SM2015015	W	1.73	68	0.182971	C4_01	C4	1.15477	0	6063.61	61.1476	0.409251	0.0895165	0.0879847	0.8225
SM2015037	M	1.76	66.1	0.195044	C3_01	C3	1.15488	0	4413.95	57.7599	0.37098	0.092446	0.0994884	0.8435
SM2015002	M	1.74	74	0.192227	C4_02	C4	1.15634	1	6324.68	66.7926	0.376777	0.0960459	0.0945379	0.833
SM2014031	M	1.77	67.2	0.164867	C4_02	C4	1.15683	0	5852.34	47.0749	0.370817	0.0754557	0.0872368	0.812
SM2014004	M	1.77	72.5	0.173324	C4_04	C4	1.15826	0	5124.65	51.5869	0.361452	0.0904322	0.0789018	0.8385
SM2014011	M	1.8	63.4	0.170654	C4_01	C4	1.15874	1	7128.23	64.988	0.349155	0.0831803	0.0820498	0.8515
SM2015037	M	1.76	66.1	0.195044	C4_02	C4	1.1592	0	6402.97	67.8099	0.37098	0.0937642	0.0999613	0.8435
SM2014019	W	1.76	73.8	0.171282	C3_03	C3	1.1597	0	7596.25	66.4789	0.402731	0.0839922	0.0823407	0.8235
SM2014006	M	1.76	73	0.176793	C3_05	C3	1.16092	1	7268.52	64.9482	0.36362	0.0860719	0.0851959	0.8525
SM2015035	M	1.77	81.5	0.192943	C4_01	C4	1.16136	0	7054.85	75.1874	0.370141	0.0948892	0.0932957	0.829
SM2015020	M	1.79	95	0.220395	C3_02	C3	1.162	1	7628.1	105.017	0.3927	0.11152	0.105527	0.8455
SM2014050	W	1.64	61.9	0.157028	C4_04	C4	1.1635	1	6189.36	46.3248	0.389968	0.0767522	0.075749	0.754
SM2014003	W	1.56	50	0.143714	C4_01	C4	1.16388	0	5848.11	35.6799	0.348986	0.0740437	0.0652196	0.7205
SM2015035	M	1.77	81.5	0.192943	C4_04	C4	1.16445	0	7282.99	74.2145	0.370141	0.0925324	0.0960603	0.829
SM2014052	M	1.82	79.5	0.179023	C3_03	C3	1.16522	0	6916.82	79.7047	0.379663	0.0861443	0.0885982	0.8645
SM2014053	W	1.72	62.8	0.166057	C4_05	C4	1.16535	0	5442.29	53.2975	0.388596	0.0850334	0.0757945	0.8285
SM2015021	W	1.69	58	0.1647	C4_02	C4	1.1654	0	5740.17	49.5055	0.374965	0.0777235	0.0833812	0.7815
SM2014052	M	1.82	79.5	0.179023	C4_03	C4	1.1674	0	6932.45	74.0697	0.379663	0.0840377	0.0904525	0.8645
SM2014004	M	1.77	72.5	0.173324	C4_02	C4	1.16742	0	5765.44	50.6426	0.361452	0.0923442	0.0785275	0.8385
SM2014022	W	1.71	59.8	0.181908	C4_02	C4	1.16871	0	5096.87	50.8892	0.369941	0.0961401	0.0799394	0.8225
SM2014034	M	1.84	89.6	0.189943	C3_03	C3	1.16922	1	5935.2	92.6573	0.374801	0.100492	0.0901258	0.9005
SM2014053	W	1.72	62.8	0.166057	C3_04	C3	1.17259	0	5447.27	54.4534	0.388596	0.0882684	0.0724054	0.8285
SM2014019	W	1.76	73.8	0.171282	C3_05	C3	1.17429	0	7818.36	68.212	0.402731	0.0848057	0.0814425	0.8235
SM2014033	W	1.6	63.5	0.179944	C4_05	C4	1.17555	0	6754.11	55.1813	0.375164	0.0903712	0.0883386	0.71
SM2014016	W	1.69	76	0.193891	C4_03	C4	1.17581	0	7672.34	87.6616	0.413591	0.0942413	0.0938125	0.842
SM2014031	M	1.77	67.2	0.164867	C4_01	C4	1.17604	0	5645.94	63.1016	0.370817	0.074017	0.0873662	0.812
SM2014050	W	1.64	61.9	0.157028	C4_05	C4	1.17667	1	6123.05	46.2181	0.389968	0.0762043	0.076688	0.754
SM2015007	W	1.66	60.2	0.176289	C4_05	C4	1.1772	1	6455.01	58.1275	0.365496	0.0840056	0.0906943	0.7535
SM2014053	W	1.72	62.8	0.166057	C3_01	C3	1.17727	0	5046.17	55.321	0.388596	0.0869135	0.0739088	0.8285
SM2015002	M	1.74	74	0.192227	C4_03	C4	1.17783	1	6020.06	67.8211	0.376777	0.0969886	0.0928717	0.833
SM2014033	W	1.6	63.5	0.179944	C4_04	C4	1.17885	1	5425.07	50.7305	0.375164	0.0891251	0.0900196	0.71
SM2015037	M	1.76	66.1	0.195044	C3_05	C3	1.18177	0	5986.98	69.0888	0.37098	0.0937255	0.0996106	0.8435
SM2014034	M	1.84	89.6	0.189943	C4_01	C4	1.1826	1	6106.14	92.5799	0.374801	0.102524	0.0899431	0.9005
SM2014001	M	1.66	67	0.175731	C3_05	C3	1.18601	1	6144.13	57.7732	0.354226	0.0927361	0.0842538	0.733
SM2015017	W	1.67	60.5	0.172635	C4_03	C4	1.18667	0	7324.24	54.7117	0.386133	0.0831689	0.0858022	0.8055
SM2014019	W	1.76	73.8	0.171282	C4_02	C4	1.18668	0	8478.5	63.7562	0.402731	0.086314	0.0796313	0.8235
SM2015035	M	1.77	81.5	0.192943	C4_02	C4	1.18782	0	7156.76	74.8882	0.370141	0.0947378	0.0939397	0.829
SM2014011	M	1.8	63.4	0.170654	C4_04	C4	1.19074	1	7265.85	58.8288	0.349155	0.0839362	0.0812326	0.8515
SM2015043	M	1.78	74	0.178322	C5_01	C5	1.19143	0	7578.76	69.2494	0.345784	0.0896421	0.0851804	0.8365
SM2015032	M	1.72	50.8	0.1733	C5_04	C5	1.19145	0	6730.99	58.5448	0.339445	0.0803983	0.0881022	0.81
SM2014034	M	1.84	89.6	0.189943	C4_02	C4	1.19168	0	5423.05	79.5313	0.374801	0.0952	0.0952937	0.9005
SM2015021	W	1.69	58	0.1647	C4_05	C4	1.19258	0	6420.74	51.7108	0.374965	0.0770666	0.0852025	0.7815
SM2014031	M	1.77	67.2	0.164867	C4_04	C4	1.19265	0	5985.64	48.7129	0.370817	0.0757369	0.0849044	0.812
SM2014053	W	1.72	62.8	0.166057	C3_02	C3	1.19296	0	4703.11	50.6072	0.388596	0.0874736	0.0732359	0.8285
SM2015003	M	1.77	87.2	0.214814	C4_04	C4	1.19332	1	7877.58	92.5355	0.410678	0.108317	0.105071	0.845
SM2014002	W	1.64	65.4	0.18024	C4_03	C4	1.19369	1	8126.86	50.1606	0.381586	0.0897572	0.0914225	0.772
SM2014019	W	1.76	73.8	0.171282	C4_04	C4	1.19384	0	8170.75	64.2645	0.402731	0.086065	0.0799126	0.8235
SM2015043	M	1.78	74	0.178322	C5_05	C5	1.19564	1	6534.27	62.9989	0.345784	0.0896395	0.0849105	0.8365
SM2015032	M	1.72	50.8	0.1733	C5_05	C5	1.1982	0	6953.04	47.6068	0.339445	0.0770847	0.0908603	0.81
SM2014013	W	1.7	61.3	0.157823	C4_01	C4	1.19848	0	6375.83	48.7837	0.373913	0.0779658	0.0796382	0.7865
SM2014031	M	1.77	67.2	0.164867	C4_05	C4	1.20046	0	6166.5	58.7584	0.370817	0.0764499	0.0847425	0.812
SM2014053	W	1.72	62.8	0.166057	C3_03	C3	1.20112	0	5709.43	57.3579	0.388596	0.0862431	0.0745379	0.8285
SM2014046	W	1.65	61.8	0.188025	C4_02	C4	1.20917	0	9755.1	89.5938	0.366103	0.0900368	0.0932009	0.8515
SM2015017	W	1.67	60.5	0.172635	C4_05	C4	1.2093	0	7711.69	54.3634	0.386133	0.0897393	0.0797646	0.8055
SM2015020	M	1.79	95	0.220395	C4_01	C4	1.21113	0	7146.86	114.113	0.3927	0.103296	0.116013	0.8455
SM2015002	M	1.74	74	0.192227	C4_01	C4	1.21167	1	7399.71	76.7442	0.376777	0.0964794	0.0934329	0.833
SM2015020	M	1.79	95	0.220395	C3_05	C3	1.2127	1	7506.2	101.14	0.3927	0.108326	0.108442	0.8455
SM2014053	W	1.72	62.8	0.166057	C4_02	C4	1.21344	0	5199.71	53.5597	0.388596	0.0853594	0.0752998	0.8285
SM2015015	W	1.73	68	0.182971	C4_02	C4	1.21408	0	5794.96	67.4882	0.409251	0.0946279	0.0827463	0.8225
SM2014022	W	1.71	59.8	0.181908	C4_04	C4	1.21695	0	6017.18	51.0716	0.369941	0.0932094	0.0827964	0.8225
SM2015020	M	1.79	95	0.220395	C3_04	C3	1.21711	1	7524.52	101.711	0.3927	0.108108	0.109206	0.8455
SM2014013	W	1.7	61.3	0.157823	C4_04	C4	1.21719	0	6477.85	48.1503	0.373913	0.0823981	0.0772414	0.7865
SM2014031	M	1.77	67.2	0.164867	C4_03	C4	1.2194	0	5507.25	54.0583	0.370817	0.0743031	0.0882141	0.812
SM2014022	W	1.71	59.8	0.181908	C4_05	C4	1.21985	0	4918.03	47.2278	0.369941	0.0932957	0.0823093	0.8225
SM2015003	M	1.77	87.2	0.214814	C4_03	C4	1.22249	1	8050.72	83.7888	0.410678	0.109819	0.105068	0.845
SM2014013	W	1.7	61.3	0.157823	C4_02	C4	1.22352	0	5963.96	49.4139	0.373913	0.0811304	0.0776499	0.7865
SM2014016	W	1.69	76	0.193891	C4_01	C4	1.22595	0	8090.98	82.5724	0.413591	0.0948255	0.0931808	0.842
SM2014011	M	1.8	63.4	0.170654	C4_03	C4	1.22813	1	6529	59.3911	0.349155	0.0837065	0.0814889	0.8515
SM2015017	W	1.67	60.5	0.172635	C4_01	C4	1.23082	0	6925.19	54.7988	0.386133	0.0851219	0.0838983	0.8055
SM2015020	M	1.79	95	0.220395	C3_03	C3	1.23084	0	7290.88	99.727	0.3927	0.103675	0.111927	0.8455
SM2015017	W	1.67	60.5	0.172635	C4_02	C4	1.23097	0	7189.26	60.7259	0.386133	0.0863192	0.0827671	0.8055
SM2014052	M	1.82	79.5	0.179023	C4_02	C4	1.23138	0	6494.05	64.2783	0.379663	0.085165	0.0901969	0.8645
SM2014053	W	1.72	62.8	0.166057	C4_03	C4	1.23203	0	6064.68	55.387	0.388596	0.0885071	0.0723015	0.8285
SM2014011	M	1.8	63.4	0.170654	C4_02	C4	1.23404	1	7380.54	55.5822	0.349155	0.0861012	0.0796036	0.8515
SM2015043	M	1.78	74	0.178322	C5_04	C5	1.23455	0	7510.89	68.3855	0.345784	0.086939	0.0875223	0.8365
SM2014015	W	1.58	67	0.186925	C5_04	C5	1.23564	0	5521.91	71.7885	0.374351	0.0907442	0.0917553	0.712
SM2014013	W	1.7	61.3	0.157823	C4_03	C4	1.23572	0	6779.78	50.6202	0.373913	0.0794281	0.0791091	0.7865
SM2015026	W	1.71	51.5	0.160991	C4_02	C4	1.23869	0	4323.65	40.257	0.350444	0.0799868	0.0773706	0.807
SM2014016	W	1.69	76	0.193891	C4_02	C4	1.23874	0	7802.82	76.428	0.413591	0.0940654	0.0941067	0.842
SM2015015	W	1.73	68	0.182971	C4_03	C4	1.24289	0	6692.64	76.9752	0.409251	0.0922364	0.0856282	0.8225
SM2014052	M	1.82	79.5	0.179023	C4_01	C4	1.24708	0	7864.39	80.5573	0.379663	0.0885907	0.0864769	0.8645
SM2015020	M	1.79	95	0.220395	C4_02	C4	1.24785	0	7438.88	98.2931	0.3927	0.102853	0.116036	0.8455
SM2014034	M	1.84	89.6	0.189943	C4_03	C4	1.24936	0	6235.47	89.5124	0.374801	0.0913754	0.0991896	0.9005
SM2014015	W	1.58	67	0.186925	C5_02	C5	1.25191	0	5336.29	63.0003	0.374351	0.0915589	0.0900707	0.712
SM2015026	W	1.71	51.5	0.160991	C4_01	C4	1.25558	0	4650.09	42.2314	0.350444	0.0814646	0.0755882	0.807
SM2015043	M	1.78	74	0.178322	C5_02	C5	1.25566	0	7563.11	69.2902	0.345784	0.0886896	0.0856621	0.8365
SM2014034	M	1.84	89.6	0.189943	C4_05	C4	1.26138	0	6101.61	87.126	0.374801	0.0939816	0.0976832	0.9005
SM2015026	W	1.71	51.5	0.160991	C4_04	C4	1.26344	0	4837.03	45.8324	0.350444	0.0827219	0.0746414	0.807
SM2015032	M	1.72	50.8	0.1733	C5_01	C5	1.26365	0	7764.37	47.8891	0.339445	0.0791596	0.0887235	0.81
SM2014046	W	1.65	61.8	0.188025	C4_01	C4	1.26386	0	10127.2	73.0006	0.366103	0.0891899	0.0935925	0.8515
SM2014019	W	1.76	73.8	0.171282	C4_05	C4	1.26495	0	8696.89	72.3169	0.402731	0.0836651	0.0823007	0.8235
SM2015002	M	1.74	74	0.192227	C4_04	C4	1.26752	0	7031.67	58.6092	0.376777	0.0896867	0.0992846	0.833
SM2014024	M	1.92	87.5	0.181145	C4_03	C4	1.26825	0	5693	81.2525	0.388096	0.0927552	0.0893956	0.906
SM2015020	M	1.79	95	0.220395	C4_03	C4	1.27068	0	7738.5	101.167	0.3927	0.102516	0.11475	0.8455
SM2014019	W	1.76	73.8	0.171282	C4_03	C4	1.27071	0	8621.31	65.5019	0.402731	0.0866876	0.0798802	0.8235
SM2014019	W	1.76	73.8	0.171282	C4_01	C4	1.27103	0	9361.95	67.9124	0.402731	0.0847228	0.0810996	0.8235
SM2015013	W	1.69	73	0.162262	C4_02	C4	1.27227	0	6477.52	66.5526	0.403739	0.0724722	0.0863818	0.808
SM2015015	W	1.73	68	0.182971	C4_04	C4	1.27346	0	6499.17	61.3754	0.409251	0.0905323	0.0870822	0.8225
SM2014046	W	1.65	61.8	0.188025	C4_03	C4	1.27593	0	10610.9	71.8309	0.366103	0.0887925	0.0942607	0.8515
SM2015013	W	1.69	73	0.162262	C4_01	C4	1.2808	0	7656.86	64.0892	0.403739	0.0723269	0.0863791	0.808
SM2015032	M	1.72	50.8	0.1733	C5_03	C5	1.28263	0	6460.07	47.4054	0.339445	0.0767449	0.0916414	0.81
SM2015032	M	1.72	50.8	0.1733	C5_02	C5	1.28509	0	8048.46	55.4162	0.339445	0.0842553	0.0836249	0.81
SM2014008	W	1.66	57.1	0.174512	C4_02	C4	1.28878	0	5699.43	51.3397	0.36986	0.0904369	0.0787082	0.7975
SM2014034	M	1.84	89.6	0.189943	C4_04	C4	1.28895	0	5655.93	79.7945	0.374801	0.0910626	0.09794	0.9005
SM2015013	W	1.69	73	0.162262	C4_03	C4	1.28907	0	5638.72	53.1431	0.403739	0.0716747	0.0864548	0.808
SM2015015	W	1.73	68	0.182971	C4_05	C4	1.29759	0	6283.28	75.3888	0.409251	0.0899367	0.088009	0.8225
SM2015004	W	1.7	62	0.171391	C4_05	C4	1.29761	0	7027.95	61.1241	0.361934	0.0856205	0.0821646	0.8055
SM2014029	M	1.89	89.9	0.185874	C5_03	C5	1.29774	0	8040.8	76.5371	0.381297	0.0972669	0.0877953	0.881
SM2014029	M	1.89	89.9	0.185874	C5_04	C5	1.30211	0	8548.76	76.4666	0.381297	0.097779	0.0888301	0.881
SM2014025	W	1.66	80.5	0.191818	C4_02	C4	1.30476	1	10876	82.1982	0.430669	0.101555	0.0865006	0.7845
SM2015020	M	1.79	95	0.220395	C4_05	C4	1.30918	1	8632.94	97.8328	0.3927	0.111423	0.106433	0.8455
SM2014008	W	1.66	57.1	0.174512	C4_03	C4	1.31031	0	6241.89	54.4288	0.36986	0.0876808	0.0813423	0.7975
SM2014008	W	1.66	57.1	0.174512	C4_04	C4	1.31042	0	5900.34	50.097	0.36986	0.0922405	0.0767953	0.7975
SM2014024	M	1.92	87.5	0.181145	C4_01	C4	1.31157	1	5941.04	87.5983	0.388096	0.0916572	0.0932497	0.906
SM2014015	W	1.58	67	0.186925	C5_03	C5	1.31257	1	7575.02	64.3187	0.374351	0.0868369	0.0945081	0.712
SM2014052	M	1.82	79.5	0.179023	C4_04	C4	1.31293	0	7947.69	78.8339	0.379663	0.0870623	0.08809	0.8645
SM2014025	W	1.66	80.5	0.191818	C4_01	C4	1.31499	1	11865.5	82.8069	0.430669	0.102962	0.0861339	0.7845
SM2014030	W	1.7	60.7	0.176782	C5_01	C5	1.31568	0	5821.93	54.4041	0.35918	0.0907138	0.0900685	0.804
SM2014014	M	1.8	92	0.177859	C5_03	C5	1.31848	1	10149.3	81.9408	0.382096	0.0812888	0.0922703	0.8445
SM2015013	W	1.69	73	0.162262	C4_04	C4	1.31967	0	6461.96	68.9124	0.403739	0.0732792	0.0843513	0.808
SM2014030	W	1.7	60.7	0.176782	C5_02	C5	1.32103	1	6445.09	51.3096	0.35918	0.0896838	0.0883856	0.804
SM2014029	M	1.89	89.9	0.185874	C5_01	C5	1.32158	1	7174.33	80.7844	0.381297	0.10427	0.0809392	0.881
SM2015042	M	1.83	98	0.231146	C5_01	C5	1.33325	0	6300.93	90.1565	0.412274	0.110422	0.119758	0.8645
SM2014046	W	1.65	61.8	0.188025	C4_04	C4	1.33463	0	11136.5	93.6181	0.366103	0.0915171	0.091138	0.8515
SM2014033	W	1.6	63.5	0.179944	C5_04	C5	1.33552	1	7217.5	51.9163	0.375164	0.0881854	0.0888951	0.71
SM2014008	W	1.66	57.1	0.174512	C4_05	C4	1.33692	0	6516.21	50.6764	0.36986	0.0893415	0.0800604	0.7975
SM2014029	M	1.89	89.9	0.185874	C5_05	C5	1.34179	1	7834.17	96.8205	0.381297	0.103911	0.080037	0.881
SM2015004	W	1.7	62	0.171391	C4_01	C4	1.34412	0	7306.26	59.6921	0.361934	0.0854624	0.0823637	0.8055
SM2015043	M	1.78	74	0.178322	C5_03	C5	1.34564	0	8353.39	71.8214	0.345784	0.0889251	0.085589	0.8365
SM2014015	W	1.58	67	0.186925	C5_01	C5	1.3463	1	7364.23	73.369	0.374351	0.0874175	0.0951949	0.712
SM2014046	W	1.65	61.8	0.188025	C4_05	C4	1.3464	0	11536.5	80.0089	0.366103	0.0906493	0.0923519	0.8515
SM2015013	W	1.69	73	0.162262	C4_05	C4	1.35182	0	5863.99	68.9973	0.403739	0.0703833	0.0873783	0.808
SM2014006	M	1.76	73	0.176793	C4_03	C4	1.35273	0	6510.79	60.1586	0.36362	0.0823732	0.088967	0.8525
SM2014024	M	1.92	87.5	0.181145	C4_05	C4	1.35555	0	5863.48	76.3706	0.388096	0.0904734	0.0945644	0.906
SM2014001	M	1.66	67	0.175731	C4_02	C4	1.35719	0	7977.47	58.4516	0.354226	0.0869756	0.083268	0.733
SM2014030	W	1.7	60.7	0.176782	C5_03	C5	1.36131	0	4998.38	45.9446	0.35918	0.0910169	0.0891667	0.804
SM2014006	M	1.76	73	0.176793	C4_02	C4	1.36341	0	8165.7	78.8582	0.36362	0.0810462	0.0903867	0.8525
SM2014040	W	1.55	56.5	0.158936	C5_01	C5	1.37366	1	7483.73	49.3498	0.357871	0.0839562	0.0716199	0.7245
SM2014004	M	1.77	72.5	0.173324	C5_02	C5	1.37621	0	6081.09	58.7596	0.361452	0.0911308	0.079633	0.8385
SM2015041	M	1.88	74.8	0.194156	C4_01	C4	1.38029	0	6131.57	75.9511	0.378202	0.0925197	0.0971662	0.8665
SM2014049	M	1.74	72.2	0.184073	C5_02	C5	1.38187	1	7027.13	75.0822	0.365773	0.0912747	0.0873969	0.838
SM2015004	W	1.7	62	0.171391	C4_02	C4	1.38364	0	5625.94	53.1866	0.361934	0.0862078	0.0814149	0.8055
SM2015020	M	1.79	95	0.220395	C4_04	C4	1.38412	0	7628.21	108.166	0.3927	0.101456	0.118682	0.8455
SM2014033	W	1.6	63.5	0.179944	C5_03	C5	1.38595	1	7664.2	52.4996	0.375164	0.0878344	0.0889811	0.71
SM2014025	W	1.66	80.5	0.191818	C4_03	C4	1.38885	1	14067	87.6495	0.430669	0.101218	0.0883338	0.7845
SM2014049	M	1.74	72.2	0.184073	C5_05	C5	1.39324	0	7682.74	72.7152	0.365773	0.0868855	0.092182	0.838
SM2014008	W	1.66	57.1	0.174512	C4_01	C4	1.39593	0	5403.17	42.4239	0.36986	0.0910432	0.0779981	0.7975
SM2015027	M	1.72	65.5	0.181848	C5_01	C5	1.3964	1	7839.66	67.1512	0.332114	0.0971286	0.0832699	0.7895
SM2015004	W	1.7	62	0.171391	C4_04	C4	1.39652	0	7943.99	63.7352	0.361934	0.0869156	0.0814908	0.8055
SM2015030	M	1.87	86	0.191607	C5_01	C5	1.39734	0	6541.2	74.4236	0.370187	0.0997087	0.0956156	0.917
SM2014040	W	1.55	56.5	0.158936	C5_05	C5	1.39846	1	7605.62	47.8094	0.357871	0.0842259	0.0717579	0.7245
SM2014015	W	1.58	67	0.186925	C5_05	C5	1.39849	1	7078.67	69.3066	0.374351	0.08438	0.0977177	0.712
SM2014001	M	1.66	67	0.175731	C4_05	C4	1.40093	1	9978.52	64.7796	0.354226	0.084969	0.08506	0.733
SM2014049	M	1.74	72.2	0.184073	C5_03	C5	1.40265	1	6768.96	80.8188	0.365773	0.091828	0.0869726	0.838
SM2014049	M	1.74	72.2	0.184073	C5_01	C5	1.41149	1	6569.9	89.5104	0.365773	0.0908038	0.0877701	0.838
SM2014025	W	1.66	80.5	0.191818	C4_04	C4	1.41415	1	12515.3	80.1065	0.430669	0.103272	0.0866281	0.7845
SM2014030	W	1.7	60.7	0.176782	C5_05	C5	1.4186	0	8443.55	49.3651	0.35918	0.091708	0.0902204	0.804
SM2014029	M	1.89	89.9	0.185874	C5_02	C5	1.42136	1	8251.57	95.5606	0.381297	0.106504	0.079204	0.881
SM2014006	M	1.76	73	0.176793	C4_04	C4	1.42258	0	8021.55	74.4284	0.36362	0.0805551	0.0908452	0.8525
SM2014014	M	1.8	92	0.177859	C5_04	C5	1.42415	0	10487.8	106.09	0.382096	0.0820245	0.0919003	0.8445
SM2014030	W	1.7	60.7	0.176782	C5_04	C5	1.42477	1	6567.95	56.2331	0.35918	0.0930714	0.0848388	0.804
SM2014040	W	1.55	56.5	0.158936	C5_02	C5	1.42545	0	7603.68	47.8288	0.357871	0.082079	0.0744461	0.7245
SM2014051	M	1.91	88	0.191286	C5_04	C5	1.4276	1	6517.96	80.2042	0.388362	0.100581	0.0859332	0.9175
SM2014011	M	1.8	63.4	0.170654	C5_02	C5	1.42931	1	8234.82	57.3064	0.349155	0.0850658	0.0806306	0.8515
SM2015004	W	1.7	62	0.171391	C4_03	C4	1.43581	0	7854.68	62.2306	0.361934	0.0851237	0.0831366	0.8055
SM2015007	W	1.66	60.2	0.176289	C5_01	C5	1.43668	1	7651.64	62.2598	0.365496	0.0856132	0.088251	0.7535
SM2014049	M	1.74	72.2	0.184073	C5_04	C5	1.44083	1	8301.57	84.8458	0.365773	0.094515	0.0852752	0.838
SM2014014	M	1.8	92	0.177859	C5_02	C5	1.44166	0	9476.58	93.8934	0.382096	0.0833777	0.0902681	0.8445
SM2014040	W	1.55	56.5	0.158936	C5_03	C5	1.44527	0	7165.42	48.8485	0.357871	0.0799658	0.0754206	0.7245
SM2014048	W	1.64	61.5	0.171123	C5_05	C5	1.45066	0	8049.87	61.1419	0.378847	0.0771172	0.0894008	0.813
SM2014001	M	1.66	67	0.175731	C4_04	C4	1.45189	1	10423.5	61.3574	0.354226	0.086887	0.0836143	0.733
SM2014016	W	1.69	76	0.193891	C5_01	C5	1.45209	0	8284.14	80.0079	0.413591	0.0961225	0.092494	0.842
SM2014048	W	1.64	61.5	0.171123	C5_02	C5	1.45238	1	7795.56	61.8728	0.378847	0.0793734	0.0870777	0.813
SM2015003	M	1.77	87.2	0.214814	C5_04	C5	1.45422	0	7097.04	75.1352	0.410678	0.106064	0.110013	0.845
SM2014004	M	1.77	72.5	0.173324	C5_03	C5	1.45576	0	6666.69	55.7247	0.361452	0.0929293	0.0782808	0.8385
SM2015007	W	1.66	60.2	0.176289	C5_02	C5	1.45776	0	6615.48	64.8922	0.365496	0.0839053	0.0905796	0.7535
SM2015042	M	1.83	98	0.231146	C5_04	C5	1.45791	0	8302.12	110.431	0.412274	0.110706	0.120588	0.8645
SM2015042	M	1.83	98	0.231146	C5_03	C5	1.45799	0	8105.28	98.5082	0.412274	0.11125	0.120298	0.8645
SM2014006	M	1.76	73	0.176793	C4_01	C4	1.4597	0	6703.13	61.6755	0.36362	0.0817262	0.0895035	0.8525
SM2015041	M	1.88	74.8	0.194156	C4_03	C4	1.46606	1	6257.24	71.0223	0.378202	0.0945945	0.0951208	0.8665
SM2014040	W	1.55	56.5	0.158936	C5_04	C5	1.47246	0	7331.86	46.725	0.357871	0.0815203	0.0742525	0.7245
SM2015017	W	1.67	60.5	0.172635	C5_05	C5	1.47433	1	8960.79	54.155	0.386133	0.0856272	0.0824888	0.8055
SM2015003	M	1.77	87.2	0.214814	C5_05	C5	1.47627	1	8720.54	85.4518	0.410678	0.109614	0.102949	0.845
SM2015041	M	1.88	74.8	0.194156	C4_02	C4	1.47676	1	6882.04	76.3471	0.378202	0.0982038	0.0917847	0.8665
SM2014031	M	1.77	67.2	0.164867	C5_02	C5	1.47728	0	7806.62	51.2845	0.370817	0.0740474	0.0878375	0.812
SM2014048	W	1.64	61.5	0.171123	C5_04	C5	1.47789	0	8552.88	65.8606	0.378847	0.0810904	0.0866683	0.813
SM2014031	M	1.77	67.2	0.164867	C5_03	C5	1.48114	0	7457.3	63.7123	0.370817	0.0729109	0.0886284	0.812
SM2015017	W	1.67	60.5	0.172635	C5_02	C5	1.48376	0	8109.34	66.3142	0.386133	0.0857916	0.0822424	0.8055
SM2015003	M	1.77	87.2	0.214814	C5_03	C5	1.48392	1	9798.87	91.3117	0.410678	0.109225	0.103089	0.845
SM2015042	M	1.83	98	0.231146	C5_05	C5	1.48615	1	6846.75	98.1298	0.412274	0.113581	0.115955	0.8645
SM2014033	W	1.6	63.5	0.179944	C5_01	C5	1.4874	0	7564.72	55.1227	0.375164	0.0866767	0.0911796	0.71
SM2014048	W	1.64	61.5	0.171123	C5_01	C5	1.48835	1	7807.64	50.6877	0.378847	0.0819937	0.0857673	0.813
SM2015013	W	1.69	73	0.162262	C5_02	C5	1.48944	0	6261.59	73.4704	0.403739	0.0700681	0.0915108	0.808
SM2015041	M	1.88	74.8	0.194156	C4_04	C4	1.49055	1	7363.24	72.4555	0.378202	0.0984189	0.0909656	0.8665
SM2015042	M	1.83	98	0.231146	C5_02	C5	1.49383	0	5381.49	81.4201	0.412274	0.112367	0.118919	0.8645
SM2014048	W	1.64	61.5	0.171123	C5_03	C5	1.49652	0	7888.1	57.3055	0.378847	0.0834351	0.0842264	0.813
SM2015027	M	1.72	65.5	0.181848	C5_04	C5	1.4969	1	8180.85	66.0496	0.332114	0.0922778	0.0863193	0.7895
SM2015035	M	1.77	81.5	0.192943	C5_03	C5	1.49833	1	10802.8	95.8736	0.370141	0.0965954	0.0916913	0.829
SM2014031	M	1.77	67.2	0.164867	C5_04	C5	1.49932	0	8010.04	69.547	0.370817	0.0732739	0.0877176	0.812
SM2015027	M	1.72	65.5	0.181848	C5_03	C5	1.50184	0	8225.47	63.6376	0.332114	0.0882045	0.0913946	0.7895
SM2015017	W	1.67	60.5	0.172635	C5_03	C5	1.50487	0	7929	65.9461	0.386133	0.0867785	0.0826239	0.8055
SM2014011	M	1.8	63.4	0.170654	C5_01	C5	1.50841	0	5479.92	40.8405	0.349155	0.0873396	0.0782934	0.8515
SM2015035	M	1.77	81.5	0.192943	C5_01	C5	1.51113	0	8870.98	90.9424	0.370141	0.0957751	0.0937631	0.829
SM2014011	M	1.8	63.4	0.170654	C5_05	C5	1.51215	0	8312.36	61.5175	0.349155	0.084708	0.0808549	0.8515
SM2015030	M	1.87	86	0.191607	C5_02	C5	1.51494	0	8811.83	95.1015	0.370187	0.0969382	0.0974868	0.917
SM2014051	M	1.91	88	0.191286	C5_03	C5	1.51515	1	5260.01	73.1381	0.388362	0.101078	0.0872361	0.9175
SM2015017	W	1.67	60.5	0.172635	C5_04	C5	1.51581	0	8775.68	63.8636	0.386133	0.082704	0.08684	0.8055
SM2015027	M	1.72	65.5	0.181848	C5_02	C5	1.51852	1	10369.8	70.3149	0.332114	0.0940877	0.0872443	0.7895
SM2015030	M	1.87	86	0.191607	C5_03	C5	1.52719	1	8239.18	77.2311	0.370187	0.103661	0.0894694	0.917
SM2015003	M	1.77	87.2	0.214814	C5_02	C5	1.5428	1	9021.27	85.1706	0.410678	0.107059	0.104998	0.845
SM2014031	M	1.77	67.2	0.164867	C5_01	C5	1.55761	0	7292.93	62.9467	0.370817	0.0718431	0.0898451	0.812
SM2015037	M	1.76	66.1	0.195044	C5_03	C5	1.56801	1	5711.74	78.9157	0.37098	0.0932945	0.100534	0.8435
SM2014050	W	1.64	61.9	0.157028	C5_03	C5	1.5691	0	8883.08	64.2763	0.389968	0.0804098	0.0732797	0.754
SM2015035	M	1.77	81.5	0.192943	C5_02	C5	1.57034	0	7559.12	83.7106	0.370141	0.0926755	0.0960055	0.829
SM2015015	W	1.73	68	0.182971	C5_02	C5	1.57261	1	7365.76	69.9485	0.409251	0.0936326	0.0850175	0.8225
SM2015007	W	1.66	60.2	0.176289	C5_03	C5	1.57307	1	7728.21	55.9886	0.365496	0.0874176	0.0883917	0.7535
SM2014009	M	1.88	86	0.208287	C5_01	C5	1.57315	0	8940.6	76.1921	0.39596	0.104974	0.101498	0.8935
SM2014031	M	1.77	67.2	0.164867	C5_05	C5	1.57445	0	8016.2	46.4436	0.370817	0.074652	0.0871367	0.812
SM2014013	W	1.7	61.3	0.157823	C5_03	C5	1.58465	1	10444	56.7924	0.373913	0.0794101	0.0785389	0.7865
SM2014014	M	1.8	92	0.177859	C5_01	C5	1.58628	1	11991.5	90.6829	0.382096	0.0818231	0.0925838	0.8445
SM2014006	M	1.76	73	0.176793	C5_02	C5	1.58634	0	5956.05	63.9438	0.36362	0.0802254	0.0910629	0.8525
SM2015020	M	1.79	95	0.220395	C5_04	C5	1.59192	1	10082.8	96.6975	0.3927	0.112086	0.105711	0.8455
SM2015017	W	1.67	60.5	0.172635	C5_01	C5	1.59365	1	8686.87	57.1044	0.386133	0.083618	0.0848087	0.8055
SM2015020	M	1.79	95	0.220395	C5_03	C5	1.59851	0	8672.14	98.1235	0.3927	0.102845	0.115745	0.8455
SM2014011	M	1.8	63.4	0.170654	C5_03	C5	1.60187	1	8846.22	67.1074	0.349155	0.086641	0.0798183	0.8515
SM2014008	W	1.66	57.1	0.174512	C5_04	C5	1.60445	0	4275.92	60.1411	0.36986	0.0802604	0.0907704	0.7975
SM2015004	W	1.7	62	0.171391	C5_03	C5	1.60685	0	6817.09	57.2643	0.361934	0.0861067	0.0820037	0.8055
SM2014050	W	1.64	61.9	0.157028	C5_02	C5	1.61055	0	7337.82	51.6463	0.389968	0.0784828	0.0758796	0.754
SM2015004	W	1.7	62	0.171391	C5_04	C5	1.61702	1	6429.57	52.0814	0.361934	0.0851883	0.0857038	0.8055
SM2014053	W	1.72	62.8	0.166057	C5_04	C5	1.61805	0	6605.61	65.846	0.388596	0.0859798	0.0751135	0.8285
SM2014016	W	1.69	76	0.193891	C5_02	C5	1.6255	0	9380.7	89.2347	0.413591	0.0961187	0.091482	0.842
SM2014011	M	1.8	63.4	0.170654	C5_04	C5	1.62698	1	10061.1	66.6096	0.349155	0.0863595	0.0798296	0.8515
SM2014013	W	1.7	61.3	0.157823	C5_05	C5	1.63623	1	9721.07	60.4703	0.373913	0.0850961	0.078488	0.7865
SM2014004	M	1.77	72.5	0.173324	C5_01	C5	1.63832	1	7928.35	55.472	0.361452	0.093781	0.076009	0.8385
SM2015003	M	1.77	87.2	0.214814	C5_01	C5	1.63924	0	9047.18	85.6716	0.410678	0.106307	0.109176	0.845
SM2014053	W	1.72	62.8	0.166057	C5_01	C5	1.64068	1	6171.19	50.3858	0.388596	0.078731	0.0817447	0.8285
SM2014013	W	1.7	61.3	0.157823	C5_01	C5	1.64363	1	5460.25	57.9437	0.373913	0.0850634	0.0750434	0.7865
SM2014053	W	1.72	62.8	0.166057	C5_02	C5	1.64425	0	6443.11	52.5139	0.388596	0.0861309	0.0743965	0.8285
SM2014050	W	1.64	61.9	0.157028	C5_01	C5	1.64586	1	9536.86	52.8622	0.389968	0.0792818	0.075097	0.754
SM2014008	W	1.66	57.1	0.174512	C5_01	C5	1.64794	1	4841.35	70.5133	0.36986	0.0950499	0.0752959	0.7975
SM2014022	W	1.71	59.8	0.181908	C5_01	C5	1.64851	0	5585.03	48.2334	0.369941	0.0954315	0.0820795	0.8225
SM2014050	W	1.64	61.9	0.157028	C5_04	C5	1.65063	0	9526.86	50.5552	0.389968	0.0828587	0.0701772	0.754
SM2014051	M	1.91	88	0.191286	C5_01	C5	1.6509	0	6769.56	70.4179	0.388362	0.0995401	0.0904317	0.9175
SM2014053	W	1.72	62.8	0.166057	C5_03	C5	1.65335	0	7393.13	63.6378	0.388596	0.085973	0.0748399	0.8285
SM2014051	M	1.91	88	0.191286	C5_02	C5	1.65686	0	9290.53	93.7099	0.388362	0.0995272	0.0897385	0.9175
SM2014019	W	1.76	73.8	0.171282	C5_02	C5	1.66276	1	7928.86	77.2688	0.402731	0.0842684	0.0811045	0.8235
SM2014022	W	1.71	59.8	0.181908	C5_02	C5	1.66368	0	6224.59	55.5901	0.369941	0.0943796	0.0825089	0.8225
SM2014008	W	1.66	57.1	0.174512	C5_02	C5	1.66877	1	5686.31	42.2495	0.36986	0.0800594	0.0911148	0.7975
SM2014009	M	1.88	86	0.208287	C5_04	C5	1.6757	0	9974.79	82.7036	0.39596	0.103984	0.102719	0.8935
SM2014006	M	1.76	73	0.176793	C5_03	C5	1.67894	1	10991.8	73.2551	0.36362	0.0843351	0.0868488	0.8525
SM2015020	M	1.79	95	0.220395	C5_01	C5	1.67907	1	7328.24	102.292	0.3927	0.111895	0.106259	0.8455
SM2015020	M	1.79	95	0.220395	C5_02	C5	1.67911	1	7871.96	101.182	0.3927	0.108012	0.111455	0.8455
SM2014025	W	1.66	80.5	0.191818	C5_03	C5	1.68219	0	13880.4	71.204	0.430669	0.0969859	0.092141	0.7845
SM2014013	W	1.7	61.3	0.157823	C5_04	C5	1.68481	0	8308.16	50.5067	0.373913	0.0839337	0.0786996	0.7865
SM2014016	W	1.69	76	0.193891	C5_03	C5	1.68484	1	7345.01	84.5561	0.413591	0.0996347	0.0884137	0.842
SM2015026	W	1.71	51.5	0.160991	C5_02	C5	1.68991	0	5107.39	39.4053	0.350444	0.0840119	0.072639	0.807
SM2014016	W	1.69	76	0.193891	C5_04	C5	1.6936	0	11211.6	100.108	0.413591	0.0957274	0.0927716	0.842
SM2014013	W	1.7	61.3	0.157823	C5_02	C5	1.69685	0	7729.94	50.3986	0.373913	0.0851835	0.0776835	0.7865
SM2014046	W	1.65	61.8	0.188025	C5_03	C5	1.70341	0	12867.9	76.0526	0.366103	0.0906074	0.0914024	0.8515
SM2014009	M	1.88	86	0.208287	C5_02	C5	1.70989	0	6852.72	113.933	0.39596	0.103868	0.105061	0.8935
SM2014046	W	1.65	61.8	0.188025	C5_01	C5	1.71352	1	8714.59	93.4022	0.366103	0.0922971	0.0896953	0.8515
SM2014053	W	1.72	62.8	0.166057	C5_05	C5	1.71523	0	7436.28	60.9607	0.388596	0.0875124	0.0730955	0.8285
SM2015015	W	1.73	68	0.182971	C5_01	C5	1.71829	1	12412.4	66.4507	0.409251	0.0911116	0.0862389	0.8225
SM2014019	W	1.76	73.8	0.171282	C5_05	C5	1.72029	1	10858.7	76.7898	0.402731	0.0774011	0.0878301	0.8235
SM2014003	W	1.56	50	0.143714	C5_03	C5	1.72276	1	8936.21	39.9505	0.348986	0.0702579	0.0686761	0.7205
SM2014004	M	1.77	72.5	0.173324	C5_05	C5	1.73011	0	6517.78	52.3694	0.361452	0.0905316	0.0813053	0.8385
SM2014009	M	1.88	86	0.208287	C5_03	C5	1.73129	1	9406.94	91.3214	0.39596	0.106835	0.103929	0.8935
SM2015020	M	1.79	95	0.220395	C5_05	C5	1.73647	0	10472.4	110.861	0.3927	0.107853	0.11361	0.8455
SM2014019	W	1.76	73.8	0.171282	C5_03	C5	1.73673	0	11885.6	78.2504	0.402731	0.0856302	0.0803942	0.8235
SM2015004	W	1.7	62	0.171391	C5_02	C5	1.73887	1	6457.8	49.0359	0.361934	0.0823357	0.0863536	0.8055
SM2015015	W	1.73	68	0.182971	C5_04	C5	1.75112	1	10536.1	52.385	0.409251	0.0924465	0.0845912	0.8225
SM2014009	M	1.88	86	0.208287	C5_05	C5	1.75404	0	9293.73	77.9281	0.39596	0.103345	0.103242	0.8935
SM2015026	W	1.71	51.5	0.160991	C5_01	C5	1.75711	1	6914.63	55.5176	0.350444	0.0814028	0.0748744	0.807
SM2015026	W	1.71	51.5	0.160991	C5_03	C5	1.76036	1	7139.89	53.0399	0.350444	0.0819075	0.0746529	0.807
SM2015004	W	1.7	62	0.171391	C5_01	C5	1.7688	0	8624.13	77.9502	0.361934	0.0847976	0.0845158	0.8055
SM2015041	M	1.88	74.8	0.194156	C5_04	C5	1.76942	0	6178.89	68.8547	0.378202	0.089921	0.100542	0.8665
SM2015015	W	1.73	68	0.182971	C5_03	C5	1.78554	1	11408.6	71.971	0.409251	0.0966412	0.0827957	0.8225
SM2015021	W	1.69	58	0.1647	C5_02	C5	1.78824	1	3823.8	31.1236	0.374965	0.0739718	0.0879413	0.7815
SM2014005	M	1.83	73.5	0.178905	C5_01	C5	1.79908	1	7705.56	60.059	0.353323	0.088831	0.0868337	0.878
SM2014003	W	1.56	50	0.143714	C5_01	C5	1.80129	1	7043.11	28.054	0.348986	0.0653041	0.0743773	0.7205
SM2014003	W	1.56	50	0.143714	C5_04	C5	1.80905	1	6622.5	29.9758	0.348986	0.0665513	0.0725516	0.7205
SM2014003	W	1.56	50	0.143714	C5_02	C5	1.81926	1	9472.72	44.5071	0.348986	0.0703466	0.0689784	0.7205
SM2014022	W	1.71	59.8	0.181908	C5_03	C5	1.83315	1	5904.36	69.1315	0.369941	0.0936253	0.0839058	0.8225
SM2014019	W	1.76	73.8	0.171282	C5_01	C5	1.84793	0	11625.1	82.2595	0.402731	0.0840429	0.0813456	0.8235
SM2014004	M	1.77	72.5	0.173324	C5_04	C5	1.86315	1	8849.71	60.3092	0.361452	0.092646	0.0775683	0.8385
SM2014025	W	1.66	80.5	0.191818	C5_02	C5	1.86661	0	16628.3	93.7396	0.430669	0.0977812	0.0912567	0.7845
SM2014034	M	1.84	89.6	0.189943	C5_01	C5	1.871	1	10503.9	72.1911	0.374801	0.10774	0.0855156	0.9005
SM2014025	W	1.66	80.5	0.191818	C5_04	C5	1.87763	1	14450.9	88.2849	0.430669	0.097914	0.0929241	0.7845
SM2014025	W	1.66	80.5	0.191818	C5_01	C5	1.90606	1	9872.16	78.4353	0.430669	0.0946632	0.0960641	0.7845
SM2014052	M	1.82	79.5	0.179023	C5_02	C5	1.95611	0	11263.3	96.3492	0.379663	0.0844118	0.0931294	0.8645
SM2014002	W	1.64	65.4	0.18024	C5_04	C5	1.96013	0	7596.17	56.383	0.381586	0.098114	0.0905291	0.772
SM2014002	W	1.64	65.4	0.18024	C5_03	C5	1.98979	1	12496.4	64.7967	0.381586	0.0930378	0.0953701	0.772
